# Supplementary material for: Efficient and stable catalytic hydrolysis of perfluorocarbon enabled by SO2-mediated proton supply
Source: Nat Commun. 2026 Jan 14;17:597. doi: 10.1038/s41467-026-68386-4 (PMC12808091; doi:10.1038/s41467-026-68386-4)
Supplement: Supplementary file 3 — Source Data [file 41467_2026_68386_MOESM3_ESM.xlsx]

## Sheet: Figure 1a
Concentration of SO2 (ppm)	CF4 decomposition (%)
0	60
250	89.6
500	89
1000	87
2000	94
5000	99
10000	87
20000	95

## Sheet: Figure 1b
Temperature (°C)	CF4 decomposition (%)
	With SO2	Without SO2
425	5	2
450	10	2.5
475	18	8
500	34	19
525	60	36
550	99	60
575	100	83
600	100	100

## Sheet: Figure 1c
1000/T (k-1)	Arrhenius plots for CF4
	lnk
	With SO2	Without SO2
1.3369	-8.5137	-9.32463
1.29366	-7.87771	-8.45963
1.25313	-7.30973	-7.82055
1.21507	-6.80895	-7.30973
	Arrhenius plots for SO2
	lnk
	With CF4	Without CF4
1.38313	-8.5715	-9.21177
1.29366	-8.49844	-8.94578
1.21507	-8.46433	-8.73722

## Sheet: Figure 1d
CF4--CF4+SO2			CF4+SO2			SO2--CF4+SO2
Time (h)	CF4 decomposition (%)		Time (h)	CF4 decomposition (%)		Time (h)	CF4 decomposition (%)
0.3	60.335		0.43	82.4681		20.5333	90.0509
0.6	59.4277		0.86	83.4625		21.0667	89.6649
0.9	59.1129		1.29	83.5167		21.6	89.2972
1.2	59.2425		1.72	83.9144		22.1334	89.3156
1.5	58.8721		2.15	84.312		22.6667	89.3891
1.8	58.9832		2.58	85.2697		23.2	89.6097
2.1	58.798		3.01	85.6672		23.7334	88.433
2.4	58.9832		3.44	85.902		24.2667	89.6465
2.7	58.9832		3.87	86.8051		24.8	89.573
3	59.0758		4.3	85.5407		25.3334	89.4259
3.3	59.0203		4.73	86.1549		25.8667	89.1869
3.6	59.261		5.16	86.6064		26.4001	88.6904
3.9	59.4277		5.59	86.8593		26.9334	88.8559
4.2	59.2425		6.02	87.0037		27.4668	89.1317
4.5	59.4277		6.45	87.3288		28.0001	88.9295
4.8	59.5944		6.88	89.134		28.5334	88.7823
5.1	59.6129		7.31	89.0618		29.0668	88.8927
5.4	59.5944		7.74	88.9174		29.6001	88.9846
5.7	59.8536		8.17	88.8813		30.1334	88.249
6	59.5759		8.6	88.9355		30.6668	88.0651
6.3	59.5944		9.03	89.3145		31.2001	88.1203
6.6	59.5203		9.46	89.0438		31.7335	88.2307
6.9	59.3166		9.89	89.4047		32.2668	88.0284
7.2	59.5944		10.32	89.2784		32.8002	89.6281
7.5	59.724		10.75	89.4228		33.3335	89.72
7.8	59.5388		11.18	89.4408		33.8668	87.9548
8.1	59.2981		11.61	89.7476		34.4002	87.8812
8.4	59.6499		12.04	89.6213		34.9335	87.9916
8.7	60.1499		12.47	89.7476		35.4669	89.4443
9	58.5017		12.9	89.7837		36.0002	88.3042
9.3	58.6684		13.33	89.7295		36.5335	88.2674
9.6	59.2981		13.76	89.5671		37.0669	88.1387
9.9	59.2055		14.19	89.6934		37.6002	88.1571
10.2	61.0199		14.62	89.6934		38.1335	88.0467
10.5	61.205		15.05	89.6574		38.6669	89.4075
10.8	61.0199		15.48	89.5852		39.2002	89.3156
11.1	60.9644		15.91	89.4408
11.4	60.6497		16.34	89.3145
11.7	60.372		16.77	89.531
12	60.2424		17.2	87.9788
12.3	60.1128		17.63	88.3579
12.6	60.1128		18.06	89.134
12.9	59.8721		18.49	88.9355
13.2	60.1869		18.92	88.9896
13.5	60.2239
13.8	60.3165
14.1	60.335
14.4	60.5386
14.7	60.7238
15	60.7978
15.3	60.9644
15.6	61.1495
15.9	61.2235
16.2	61.4271
16.5	61.9083
16.8	61.9268
17.1	60.3165
17.4	60.5942
17.7	60.9459
18	62.2784
18.3	61.7973
18.6	61.8713
18.9	61.6122
19.2	61.8898
19.5	62.3709
19.8	64.3905
20.1	64.1869
20.4	66.0564
20.7	64.5016
21	63.9462
21.3	65.4827
21.6	68.7016
21.9	70.0142
22.2	72.324
22.5	72.6011
22.8	72.5088
23.1	72.6935
23.4	73.4507
23.7	73.8754
24	74.4108
24.3	75.02
24.6	75.3707
24.9	76.072
25.2	78.2857
25.5	78.8574
25.8	79.2631
26.1	79.6871
26.4	80.3322
26.7	80.7746
27	81.1247
27.3	81.7696
27.6	82.1565
27.9	82.5802
28.2	83.2432
28.5	83.5747
28.8	83.9798
29.1	84.1639
29.4	84.661
29.7	84.9556
30	85.2685
30.3	85.7286
30.6	86.0967
30.9	86.1335
31.2	86.4463
31.5	87.1086
31.8	87.127
32.1	87.3846
32.4	87.6973
32.7	88.4513
33	88.1019
33.3	88.5065
33.6	88.2674
33.9	90.0509
34.2	90.5656
34.5	90.8229
34.8	91.1536
35.1	89.9958
35.4	90.106
35.7	90.2163
36	91.8886
36.3	91.76
36.6	91.4109
36.9	92.0723
37.2	92.5867
37.5	92.256
37.8	92.2744
38.1	92.6969
38.4	92.954
38.7	93.3765
39	93.8355
39.3	93.909
39.6	93.8539
39.9	93.4316
40.2	93.4499
40.5	92.5683
40.8	92.6234
41.1	94.3864
41.4	94.4598
41.7	94.6801
42	93.5417
42.3	93.6886
42.6	93.8172
42.9	94.1844
43.2	95.4511
43.5	95.2859
43.8	94.8637
44.1	94.3864
44.4	94.0192
44.7	94.4598
45	94.5516
45.3	94.4415
45.6	94.9738
45.9	94.7535
46.2	93.9457
46.5	94.1293
46.8	95.5612
47.1	94.5332
47.4	92.752
47.7	92.8806
48	94.4047
48.3	94.2211
48.6	94.1293
48.9	94.0192
49.2	94.0375
49.5	94.0192
49.8	92.8438
50.1	94.0743
50.4	94.2946
50.7	93.0091
51	93.0275
51.3	94.5883
51.6	94.5516
51.9	94.4231
52.2	94.4231
52.5	94.3864
52.8	94.4782
53.1	94.5883
53.4	94.5149
53.7	94.4598
54	94.4047
54.3	92.9908
54.6	94.3313
54.9	94.3864
55.2	94.2395
55.5	94.2395
55.8	94.4782
56.1	92.9724
56.4	93.0275
56.7	93.4683
57	93.8355
57.3	93.8539
57.6	94.0743
57.9	92.6234
58.2	93.1561
58.5	93.303
58.8	93.303
59.1	93.3214
59.4	94.57
59.7	93.9641
60	93.5417

## Sheet: Figure 1e
Time (h)	CF4 decomposition (%)
2	99.3905
4	99.3992
6	99.3957
8	99.5121
10	99.7
12	99.9
14	99.9913
16	99.5139
18	99.3018
20	99.2966
22	99.3244
24	99.4096
26	99.5608
28	99.6
30	99.7
32	99.8525
34	99.3644
36	99.3505
38	99.3349
40	99.3818
42	99.4322
44	99.3609
46	99.5104
48	99.6216
50	99.6
52	99.3
54	99.2984
56	99.0514
58	99.1297
60	99.1958
62	99.3262
64	99.3383
66	99.394
68	99.4357
70	99.4722
72	99.4895
74	99.6528
76	99.6563
78	99.5486
80	99.6719
82	99.731
84	99.6216
86	99.7171
88	99.6667
90	99.7744
92	99.7674
94	99.8004
96	99.856
98	99.8195
100	99.8508
102	99.8473
104	99.8386
106	99.908
108	99.8334
110	99.8334
112	99.823
114	99.8976
116	99.7327
118	99.9236
120	99.9514
122	99.9341
124	99.9
126	99.9
128	99.8959
130	99.7414
132	99.7397
134	99.7379
136	99.8768
138	99.9098
140	99.7883
142	99.7692
144	99.7709
146	99.8872
148	99.7449
150	99.7553
152	99.7253
154	99.7783
156	99.7983
158	99.7653
160	99.7779
162	99.8091
164	99.7588
166	99.7605
168	99.7831
170	99.7831
172	99.7969
174	99.9358
176	99.9254
178	99.8213
180	99.7483
182	99.7449
184	99.7397
186	99.6424
188	99.7171
190	99.7501
192	99.8369
194	99.8195
196	99.8213
198	99.823
200	99.8351
202	99.764
204	99.7171
206	99.7119
208	99.8247
210	99.8265
212	99.7935
214	99.8369
216	99.8056
218	99.8091
220	99.7969
222	99.8577
224	99.7935
226	99.9271
228	99.8143
230	99.7848
232	99.7449
234	99.7067
236	99.7015
238	99.7692
240	99.7084
242	99.6407
244	99.5799
246	99.5156
248	99.4617
250	99.3922
252	99.3488
254	99.194
256	99.3575
258	99.5503
260	99.7622
262	99.7501
264	99.7588
266	99.6233
268	99.6546
270	99.6389
272	99.632
274	99.7483
276	99.8282
278	99.7136
280	99.6737
282	99.698
284	99.6615
286	99.6563
288	99.5295
290	99.6667
292	99.8369
294	99.8004
296	99.764
298	99.731
300	99.7067
302	99.6824
304	99.691
306	99.6824
308	99.6876
310	99.6754
312	99.6598
314	99.6459
316	99.6268
318	99.6285
320	99.5764
322	99.3071
324	99.5851
326	99.7032
328	99.7258
330	99.8213
332	99.7969
334	99.7761
336	99.6876
338	99.6268
340	99.6198
342	99.6407
344	99.7588
346	99.6407
348	99.6598
350	99.658
352	99.6667
354	99.7049
356	99.8941
358	99.6685
360	99.8161
362	99.7987
364	99.7848
366	99.7588
368	99.7119
370	99.6737
372	99.6563
374	99.6355
376	99.6441
378	99.6216
380	99.6042
382	99.5938
384	99.6059
386	99.7275
388	99.6059
390	99.8456
392	99.856
394	99.7831
396	99.7258
398	99.7188
400	99.6077
402	99.6164
404	99.5955
406	99.6181
408	99.6129
410	99.6303
412	99.6563
414	99.6459
416	99.7015
418	99.8768
420	99.8889
422	99.8178
424	99.7015
426	99.5434
428	99.8785
430	99.8
432	99.7
434	99.7101
436	99.6164
438	99.5851
440	99.5973
442	99.5903
444	99.5851
446	99.5938
448	99.6164
450	99.5764
452	99.5747
454	99.5573
456	99.5834
458	99.5729
460	99.5729
462	99.6789
464	99.6476
466	99.6511
468	99.665
470	99.6615
472	99.6876
474	99.5781
476	99.566
478	99.5677
480	99.5781
482	99.5799
484	99.5729
486	99.7414
488	99.7657
490	99.6372
492	99.6198
494	99.5834
496	99.698
498	99.7779
500	99.7344
502	99.6407
504	99.7379
506	99.7223
508	99.6789
510	99.6876
512	99.6494
514	99.6407
516	99.5087
518	99.6285
520	99.6268
522	99.6355
524	99.6424
526	99.5312
528	99.526
530	99.5747
532	99.5278
534	99.5503
536	99.5382
538	99.5643
540	99.5573
542	99.5781
544	99.5903
546	99.5677
548	99.5729
550	99.5868
552	99.5608
554	99.5781
556	99.5503
558	99.5382
560	99.5226
562	99.5156
564	99.6025
566	99.7431
568	99.9063
570	99.8178
572	99.7119
574	99.691
576	99.6128
578	99.6468
580	99.6789
582	99.5695
584	99.5173
586	99.5
588	99.4948
590	99.5087
592	99.5399
594	99.5278
596	99.5451
598	99.599
600	99.5521
602	99.5243
604	99.6476
606	99.6251
608	99.6337
610	99.5087
612	99.6111
614	99.6216
616	99.5347
618	99.5226
620	99.5104
622	99.5191
624	99.5781
626	99.4774
628	99.5747
630	99.5278
632	99.5764
634	99.7726
636	99.7744
638	99.6876
640	99.6494
642	99.5052
644	99.533
646	99.5469
648	99.5643
650	99.566
652	99.5695
654	99.5312
656	99.533
658	99.5278
660	99.5312
662	99.691
664	99.6459
666	99.6025
668	99.5747
670	99.5747
672	99.5868
674	99.5469
676	99.5469
678	99.5469
680	99.5781
682	99.5347
684	99.5139
686	99.5347
688	99.5347
690	99.5173
692	99.5226
694	99.5503
696	99.5643
698	99.5643
700	99.533
702	99.5764
704	99.757
706	99.7657
708	99.764
710	99.533
712	99.6303
714	99.4948
716	99.4895
718	99.4722
720	99.4687
722	99.4496
724	99.4478
726	99.4548
728	99.4426
730	99.4704
732	99.5104
734	99.4113
736	99.427
738	99.4096
740	99.5347
742	99.5868
744	99.4565
746	99.5781
748	99.5365
750	99.9271
752	99.8004
754	99.5938
756	99.6059
758	99.4774
760	99.5608
762	99.4774
764	99.4687
766	99.9011
768	99.9948
770	99.6719
772	99.5451
774	99.4496
776	99.4374
778	99.4635
780	99.4357
782	99.4235
784	99.4287
786	99.4148
788	99.427
790	99.4131
792	99.4113
794	99.3922
796	99.3992
798	99.4287
800	99.314
802	99.3383
804	99.4548
806	99.4722
808	99.4861
810	99.4322
812	99.3922
814	99.3957
816	99.4096
818	99.4183
820	99.4287
822	99.4235
824	99.5417
826	99.4235
828	99.5121
830	99.4809
832	99.4843
834	99.3227
836	99.3401
838	99.3662
840	99.6841
842	99.5643
844	99.4861
846	99.4113
848	99.3905
850	99.3957
852	99.3696
854	99.3957
856	99.3696
858	99.3905
860	99.3992
862	99.3801
864	99.3783
866	99.3696
868	99.3888
870	99.4079
872	99.4079
874	99.4235
876	99.3905
878	99.4131
880	99.4253
882	99.3662
884	99.3453
886	99.3731
888	99.3696
890	99.3818
892	99.3957
894	99.4113
896	99.394
898	99.4009
900	99.394
902	99.4009
904	99.427
906	99.0653
908	99.354
910	99.4774
912	99.5729
914	99.6407
916	99.6789
918	99.7449
920	99.8282
922	99.8161
924	99.757
926	99.6737
928	99.592
930	99.5451
932	99.4809
934	99.4391
936	99.3801
938	99.3627
940	99.3557
942	99.3418
944	99.3227
946	99.3349
948	99.3366
950	99.3488
952	99.3748
954	99.3557
956	99.3644
958	99.3714
960	99.3575
962	99.3522
964	99.3679
966	99.3644
968	99.3575
970	99.3557
972	99.3748
974	99.3662
976	98.8948
978	99.1505
980	99.3922
982	99.4218
984	99.4183
986	99.4235
988	99.427
990	99.427
992	99.4044
994	99.387
996	99.3922
998	99.3679
1000	99.3748
1002	99.3627
1004	99.3366
1006	99.3662
1008	99.3488
1010	99.4357
1012	99.3853
1014	99.3592
1016	99.354
1018	99.354
1020	99.4965
1022	99.6111
1024	99.5955
1026	99.5625
1028	99.4791
1030	99.1836
1032	99.6737
1034	99.6876
1036	99.5139
1038	99.4148
1040	99.2497
1042	99.3557
1044	99.3783
1046	99.3366
1048	99.3557
1050	99.3227
1052	99.347
1054	99.274
1056	99.3053
1058	99.2601
1060	99.2636
1062	99.2323
1064	99.2897
1066	99.2375
1068	99.2149
1070	99.2323
1072	99.1993
1074	99.2323
1076	99.2392
1078	99.2392
1080	99.1958
1082	99.3383
1084	99.1958
1086	99.3088
1088	99.3244
1090	99.314
1092	99.3088
1094	99.3071
1096	99.3018
1098	99.2862
1100	99.3088
1102	99.2219
1104	99.2288
1106	99.274
1108	99.2897
1110	99.2931
1112	99.2914
1114	99.2671
1116	99.2758
1118	99.3157
1120	99.3148
1122	99.3987
1124	99.3774
1126	99.3436
1128	99.3123
1130	99.1871
1132	99.3453
1134	99.2114
1136	99.194
1138	99.3279
1140	99.3279
1142	99.314
1144	99.3088
1146	99.2775
1148	99.2671
1150	99.2653
1152	99.2723
1154	99.2549
1156	99.2532
1158	99.2305
1160	99.2601
1162	99.2305
1164	99.2427
1166	99.2392
1168	99.2479
1170	99.3609
1172	99.4004
1174	99.4687
1176	99.3244
1178	99.2532
1180	99.274
1182	99.2497
1184	99.2323
1186	99.1732
1188	99.2688
1190	99.3036
1192	99.1801
1194	99.3105
1196	99.3244
1198	99.3053
1200	99.3227
1202	99.3279
1204	99.3383
1206	99.3418
1208	99.2132
1210	99.2045
1212	99.1958
1214	99.2445
1216	99.2479
1218	99.2705
1220	99.2792
1222	99.3957
1224	99.4792
1226	99.5781
1228	99.241
1230	99.3314
1232	99.2097
1234	99.2219
1236	99.2427
1238	99.3366
1240	99.2897
1242	99.321
1244	99.2792
1246	99.2931
1248	99.2931
1250	99.3001
1252	99.3227
1254	99.3175
1256	99.2149
1258	99.2114
1260	99.3157
1262	99.3609
1264	99.3105
1266	99.281
1268	99.3244
1270	99.2897
1272	99.2949
1274	99.321
1276	99.2479
1278	99.2305
1280	99.2462
1282	99.2149
1284	99.2636
1286	99.1505
1288	99.1627
1290	99.1993
1292	99.3488
1294	99.347
1296	99.3383
1298	99.3522
1300	99.3662
1302	99.2948
1304	99.2737
1306	99.3061
1308	99.3627
1310	99.3575
1312	99.3053
1314	99.3401
1316	99.3662
1318	99.3801
1320	99.3609
1322	99.3418
1324	99.2966
1326	99.2236
1328	99.3662
1330	99.3835
1332	99.4478
1334	99.3922
1336	99.3714
1338	99.3244
1340	99.2775
1342	99.2758
1344	99.2114
1346	99.2045
1348	99.3488
1350	99.3036
1352	99.3262
1354	99.2253
1356	99.2931
1358	99.3748
1360	99.2149
1362	99.2027
1364	99.3366
1366	99.2966
1368	99.3383
1370	99.2949
1372	99.1906
1374	99.1749
1376	99.347
1378	99.321
1380	99.3262
1382	99.1784
1384	99.2114
1386	99.2219
1388	99.2358
1390	99.234
1392	99.3071
1394	99.2688
1396	99.2827
1398	99.2532
1400	99.2166
1402	99.2114
1404	99.1697
1406	99.1784
1408	99.1906
1410	99.2358
1412	99.2532
1414	99.2166
1416	99.1871
1418	99.1871
1420	99.1523
1422	99.2532
1424	99.1975
1426	99.1906
1428	99.2236
1430	99.2479
1432	99.1036
1434	99.1401
1436	99.1332
1438	99.1227
1440	99.1279
1442	99.1662
1444	99.1453
1446	99.1401
1448	99.1436
1450	99.1906
1452	99.2184
1454	99.1836
1456	99.4113
1458	99.2723
1460	99.3053
1462	99.314
1464	99.2027
1466	99.1593
1468	99.1488
1470	99.1401
1472	99.1279
1474	99.1419
1476	99.1297
1478	99.2427
1480	99.2305
1482	99.0758
1484	99.2305
1486	99.2149
1488	99.1993
1490	99.0723
1492	99.201
1494	99.1714
1496	99.1645
1498	99.1749
1500	99.0497
1502	99.1505
1504	99.1401
1506	99.1575
1508	99.2253
1510	99.1819
1512	99.1732
1514	99.1575
1516	99.1766
1518	99.1505
1520	99.1575
1522	99.1732
1524	99.1801
1526	99.1662
1528	99.1575
1530	99.154
1532	99.1575
1534	99.1453
1536	99.194
1538	99.2079
1540	99.1819
1542	99.2166
1544	99.1697
1546	99.1523
1548	99.1245
1550	99.121
1552	99.0879
1554	99.1053
1556	99.1018
1558	99.2375
1560	99.1975
1562	99.1975
1564	99.1836
1566	99.015
1568	98.9975
1570	99.0984
1572	99.1175
1574	99.1558
1576	99.0653
1578	99.1993
1580	99.1819
1582	99.1958
1584	99.0758
1586	99.1036
1588	99.1593
1590	99.154
1592	99.1349
1594	99.1453
1596	99.1366
1598	99.2079
1600	99.1766
1602	99.1714
1604	99.168
1606	99.0705
1608	99.1175
1610	99.2879
1612	99.234
1614	99.2445
1616	99.2688
1618	99.2514
1620	99.2236
1622	99.2184
1624	99.0688
1626	99.2636
1628	99.2149
1630	99.2184
1632	99.2045
1634	99.1784
1636	99.1
1638	98.9276
1640	98.9975
1642	99.074
1644	99.074
1646	99.1488
1648	99.1158
1650	99.0984
1652	99.1053
1654	99.1106
1656	99.2375
1658	99.2288
1660	99.2305
1662	99.1279
1664	99.2479
1666	99.2184
1668	99.1106
1670	99.0914
1672	99.1593
1674	99.1052
1676	99.159
1678	99.1732
1680	99.1158
1682	99.1106
1684	99.0879
1686	99.081
1688	99.0845
1690	99.0688
1692	99.0879
1694	99.0566
1696	99.0879
1698	99.0845
1700	99.0792
1702	99.0514
1704	99.0566
1706	99.0618
1708	99.0827
1710	99.1523
1712	99.1906
1714	99.1436
1716	99.1158
1718	99.1192
1720	99.168
1722	99.1488
1724	99.161
1726	99.1732
1728	99.1993
1730	99.1819
1732	99.168
1734	99.1766
1736	99.1662
1738	99.1888
1740	99.194
1742	99.2045
1744	99.1801
1746	99.1575
1748	99.1227
1750	99.1018
1752	99.0931
1754	99.1001
1756	99.0931
1758	99.1018
1760	99.0897
1762	99.0671
1764	99.0705
1766	99.0357
1768	99.041
1770	99.0427
1772	99.161
1774	99.0671
1776	99.1471
1778	99.168
1780	99.1056
1782	99.1538
1784	99.1801
1786	99.1987
1788	99.0357
1790	99.121
1792	99.1158
1794	99.1088
1796	99.1297
1798	99.0966
1800	99.0862
1802	99.0705
1804	99.0688
1806	99.0671
1808	99.0444
1810	99.0375
1812	99.0462
1814	99.0357
1816	99.1575
1818	99.0375
1820	99.074
1822	99.034
1824	99.0392
1826	99.0236
1828	99.0201
1830	99.0096
1832	99.0236
1834	99.2045
1836	99.1471
1838	99.2236
1840	99.161
1842	99.1505
1844	99.1262
1846	99.1227
1848	99.1262
1850	99.0044
1852	99.0497
1854	99.0514
1856	99.0984
1858	99.0827
1860	99.1053
1862	99.1123
1864	99.1349
1866	99.1575
1868	99.1
1870	98.9505
1872	99.0323
1874	99.0427
1876	99.0758
1878	99.0566
1880	99.0305
1882	99.027
1884	98.9801
1886	98.9731
1888	99.0427
1890	98.994
1892	99.0305
1894	99.1836
1896	99.0131
1898	99.0653
1900	99.0305
1902	99.1662
1904	99.0618
1906	99.034
1908	99.0305
1910	99.0096
1912	99.1836
1914	99.0792
1916	99.0044
1918	98.9174
1920	98.94
1922	98.9383
1924	98.9557
1926	98.9261
1928	99.0775
1930	99.0566
1932	98.9435
1934	98.9435
1936	99.0218
1938	99.1053
1940	99.081
1942	99.0792
1944	99.0775
1946	98.9888
1948	98.9644
1950	98.9992
1952	99.0305
1954	99.0775
1956	99.1036
1958	99.0688
1960	99.0253
1962	99.0149
1964	99.0166
1966	99.0166
1968	99.0096
1970	98.9992
1972	98.9818
1974	98.9957
1976	98.9818
1978	98.9783
1980	98.9957
1982	98.987
1984	99.0027
1986	99.0201
1988	99.0601
1990	99.0114
1992	99.0218
1994	99.1036
1996	99.081
1998	99.1488
2000	99.1071
2002	99.0375
2004	99.034
2006	99.0062
2008	99.0462
2010	99.0549
2012	99.0044
2014	99.0009
2016	98.9766
2018	98.9992
2020	99.0479
2022	99.0949
2024	99.0879
2026	99.0966
2028	99.1262
2030	99.1071
2032	99.0497
2034	99.0288
2036	99.0479
2038	99.074
2040	99.0723
2042	99.0531
2044	99.0601
2046	99.0479
2048	99.0479
2050	98.9888
2052	98.9992
2054	98.9748
2056	99.0392
2058	98.8756
2060	98.9644
2062	99.0949
2064	99.0792
2066	99.1053
2068	99.0514
2070	99.1192
2072	99.1384
2074	99.1662
2076	99.0914
2078	99.2045
2080	99.1749
2082	99.154
2084	99.1784
2086	99.154
2088	99.1332
2090	99.1505
2092	99.1384
2094	99.0549
2096	99.0549
2098	99.0201
2100	99.0079
2102	98.987
2104	98.9905
2106	98.9888
2108	98.9696
2110	98.9905
2112	99.0201
2114	98.9818
2116	99.1158
2118	99.0984
2120	99.0949
2122	98.9957
2124	99.0497
2126	99.168
2128	99.1558
2130	99.1279
2132	99.0462
2134	99.0723
2136	99.0253
2138	99.0584
2140	99.0531
2142	99.0462
2144	99.0671
2146	99.074
2148	99.0514
2150	99.0862
2152	99.1088
2154	99.0636
2156	99.0323
2158	98.9853
2160	98.94
2162	98.9574
2164	98.9244
2166	98.9209
2168	99.0131
2170	99.0062
2172	98.9783
2174	98.9592
2176	98.9661
2178	98.9139
2180	98.8896
2182	98.8669
2184	98.8
2186	98.8575
2188	98.9879
2190	98.9454
2192	98.9771
2194	98.9886
2196	98.8547
2198	98.8809
2200	98.9192
2202	98.9418
2204	98.8286
2206	98.8878
2208	98.9905
2210	99.0636
2212	98.9052
2214	98.9365
2216	99.0531
2218	98.9383
2220	99.0288
2222	99.3383
2224	98.9574
2226	99.0236
2228	99.027
2230	99.0009
2232	98.9487
2234	98.9418
2236	98.907
2238	99.0479
2240	99.0096
2242	99.0323
2244	99.1593
2246	99.0288
2248	99.0149
2250	99.0392
2252	98.9679
2254	99.0236
2256	98.9801
2258	98.907
2260	98.9348
2262	98.9174
2264	99.5191
2266	98.954
2268	98.9644
2270	98.9888
2272	99.0201
2274	99.0149
2276	99.0305
2278	99.0688
2280	99.1245
2282	99.1175
2284	99.1001
2286	99.0931
2288	99.1192
2290	99.1732
2292	99.1819
2294	99.1888
2296	99.1784
2298	99.1053
2300	99.1001
2302	99.2358
2304	99.1993
2306	99.2792
2308	99.1993
2310	99.2166
2312	99.1714
2314	99.1836
2316	99.0166
2318	99.1766
2320	99.1801
2322	99.1836
2324	99.1871
2326	99.1819
2328	99.2253
2330	99.1662
2332	98.9975
2334	99.074
2336	98.9522
2338	98.9837
2340	99.0044
2342	98.9365
2344	98.9139
2346	98.8669
2348	98.8565
2350	98.8617
2352	98.8513
2354	98.9453
2356	98.9574
2358	98.9209
2360	98.9731
2362	98.9139
2364	98.8843
2366	98.8617
2368	98.8547
2370	98.8304
2372	98.8478
2374	98.9714
2376	98.9453
2378	98.9139
2380	98.9174
2382	98.9104
2384	98.9296
2386	98.9035
2388	98.8687
2390	98.8547
2392	98.8739
2394	98.8948
2396	98.8234
2398	98.9331
2400	98.7973
2402	98.8652
2404	98.8722
2406	98.9017
2408	98.893
2410	98.8251
2412	98.853
2414	98.846
2416	98.8408
2418	98.8582
2420	98.8896
2422	98.8269
2424	98.853
2426	98.8478
2428	98.8095
2430	98.8112
2432	98.7764
2434	98.9
2436	98.8635
2438	98.8652
2440	98.8652
2442	98.8565
2444	98.8513
2446	98.8426
2448	98.8043
2450	98.7816
2452	98.7694
2454	98.8165
2456	98.7921
2458	98.766
2460	98.907
2462	98.8739
2464	98.8756
2466	98.907
2468	98.7816
2470	98.907
2472	98.8321
2474	98.8373
2476	98.7816
2478	98.9853
2480	98.9313
2482	98.9435
2484	98.8739
2486	98.8077
2488	98.7781
2490	98.7398
2492	98.7311
2494	98.705
2496	98.7102
2498	98.7398
2500	98.712

## Sheet: Figure 1f
Sample	Stability (h)	Tcomplete decomposition (°C)
This work	2500	550
S-Al2O3@ZrO2	10	580
yolk–shell Al2O3	150	580
S-ZnAl2O4	160	600
S-ZrO2	3	650
Hf–Al2O3	15	650
S-Ga-Al2O3	72	630
S-Ce-HZSM-5	60	650
Zn-Al2O3	250	560
Ga/Al2O3	1000	600
Ni/Al2O3	300	570
Al2O3	60	600

## Sheet: Figure 2a
2θ (degree)	Intensity (a.u.)
	fresh sample	SO2-treated
10	1.52793	1.57027
10.02	1.59588	1.58131
10.04	1.62496	1.5899
10.06	1.58667	1.54909
10.08	1.56824	1.52179
10.1	1.59012	1.59696
10.12	1.61373	1.62028
10.14	1.58897	1.55769
10.16	1.5596	1.55615
10.18	1.56421	1.6031
10.2	1.59905	1.56566
10.22	1.59847	1.59113
10.24	1.54693	1.58407
10.26	1.63072	1.60893
10.28	1.61086	1.57241
10.3	1.62986	1.60893
10.32	1.55759	1.57855
10.34	1.63101	1.59635
10.36	1.5717	1.55738
10.38	1.60913	1.57057
10.4	1.58293	1.5761
10.42	1.58955	1.6077
10.44	1.593	1.63777
10.46	1.60164	1.57886
10.48	1.58264	1.53345
10.5	1.58062	1.60371
10.52	1.6385	1.57548
10.54	1.60625	1.6212
10.56	1.63245	1.5942
10.58	1.60049	1.585
10.6	1.60798	1.59205
10.62	1.57054	1.57303
10.64	1.59099	1.57303
10.66	1.58091	1.59389
10.68	1.63533	1.56935
10.7	1.59012	1.59021
10.72	1.56018	1.60893
10.74	1.5835	1.56413
10.76	1.6457	1.52915
10.78	1.61834	1.60126
10.8	1.56104	1.56168
10.82	1.57947	1.56566
10.84	1.61892	1.56045
10.86	1.63821	1.56781
10.88	1.60366	1.60985
10.9	1.59387	1.53897
10.92	1.59991	1.56198
10.94	1.57342	1.54112
10.96	1.59444	1.63164
10.98	1.61201	1.58377
11	1.58897	1.54112
11.02	1.59243	1.56597
11.04	1.60135	1.57211
11.06	1.63216	1.57824
11.08	1.58984	1.54142
11.1	1.57227	1.58009
11.12	1.57515	1.57548
11.14	1.57458	1.5988
11.16	1.60654	1.6209
11.18	1.59646	1.60249
11.2	1.61143	1.57518
11.22	1.5835	1.56444
11.24	1.60279	1.56198
11.26	1.59473	1.56536
11.28	1.58523	1.59758
11.3	1.61633	1.56843
11.32	1.58984	1.57027
11.34	1.61892	1.58346
11.36	1.59387	1.55063
11.38	1.60913	1.58714
11.4	1.59329	1.58653
11.42	1.56421	1.59788
11.44	1.61892	1.55861
11.46	1.66009	1.55523
11.48	1.62266	1.56904
11.5	1.61057	1.58131
11.52	1.61921	1.63501
11.54	1.62813	1.58776
11.56	1.57774	1.58162
11.58	1.61402	1.58469
11.6	1.61575	1.54204
11.62	1.56018	1.55707
11.64	1.59358	1.56658
11.66	1.61748	1.54449
11.68	1.62756	1.57272
11.7	1.59732	1.5583
11.72	1.65347	1.55155
11.74	1.59243	1.5583
11.76	1.63936	1.56444
11.78	1.61805	1.57057
11.8	1.59502	1.5899
11.82	1.6051	1.53621
11.84	1.57112	1.51381
11.86	1.60567	1.59052
11.88	1.61604	1.57456
11.9	1.61086	1.56935
11.92	1.61258	1.57487
11.94	1.61258	1.59481
11.96	1.63389	1.55155
11.98	1.59214	1.58837
12	1.59387	1.58837
12.02	1.63101	1.55308
12.04	1.63821	1.55492
12.06	1.58149	1.57149
12.08	1.62093	1.57671
12.1	1.60394	1.5405
12.12	1.6385	1.5629
12.14	1.58005	1.5807
12.16	1.61086	1.55155
12.18	1.65836	1.61721
12.2	1.64627	1.58806
12.22	1.56421	1.56536
12.24	1.59819	1.57671
12.26	1.59819	1.52087
12.28	1.58667	1.55738
12.3	1.59214	1.56198
12.32	1.57486	1.56812
12.34	1.5691	1.57794
12.36	1.58206	1.56658
12.38	1.63331	1.55492
12.4	1.60193	1.54817
12.42	1.58753	1.53713
12.44	1.65261	1.56597
12.46	1.60164	1.57211
12.48	1.61863	1.52792
12.5	1.58321	1.53191
12.52	1.60279	1.56413
12.54	1.64397	1.58039
12.56	1.6002	1.56106
12.58	1.57458	1.55799
12.6	1.5668	1.60218
12.62	1.59876	1.5899
12.64	1.59531	1.53682
12.66	1.61172	1.57211
12.68	1.59272	1.5537
12.7	1.58264	1.56628
12.72	1.59732	1.52179
12.74	1.58149	1.57794
12.76	1.574	1.58162
12.78	1.58897	1.55922
12.8	1.61633	1.585
12.82	1.59559	1.56352
12.84	1.59243	1.5807
12.86	1.56565	1.51872
12.88	1.61633	1.5807
12.9	1.6002	1.62274
12.92	1.59444	1.55769
12.94	1.60279	1.52946
12.96	1.63735	1.57088
12.98	1.60394	1.56444
13	1.63245	1.58285
13.02	1.60596	1.57334
13.04	1.59358	1.55646
13.06	1.60711	1.56014
13.08	1.60884	1.5853
13.1	1.60625	1.5494
13.12	1.58868	1.53805
13.14	1.64426	1.57548
13.16	1.58091	1.56444
13.18	1.57314	1.5313
13.2	1.6146	1.59604
13.22	1.59617	1.57579
13.24	1.58811	1.50706
13.26	1.56191	1.55278
13.28	1.60855	1.57702
13.3	1.60481	1.56597
13.32	1.60222	1.5764
13.34	1.56565	1.55339
13.36	1.54952	1.5224
13.38	1.5763	1.56965
13.4	1.58811	1.56444
13.42	1.574	1.59543
13.44	1.62266	1.53989
13.46	1.574	1.56873
13.48	1.61373	1.55922
13.5	1.6385	1.57548
13.52	1.62871	1.56168
13.54	1.63331	1.59819
13.56	1.64685	1.57303
13.58	1.57717	1.57456
13.6	1.59732	1.54817
13.62	1.56479	1.53866
13.64	1.58091	1.56751
13.66	1.5884	1.53191
13.68	1.58264	1.56536
13.7	1.60654	1.56198
13.72	1.59502	1.56628
13.74	1.59473	1.55063
13.76	1.59272	1.56382
13.78	1.62928	1.55155
13.8	1.59588	1.58039
13.82	1.60942	1.57671
13.84	1.59185	1.52884
13.86	1.57544	1.56843
13.88	1.5645	1.57855
13.9	1.56536	1.55677
13.92	1.57314	1.55585
13.94	1.59128	1.54234
13.96	1.53023	1.55431
13.98	1.58638	1.56382
14	1.57429	1.53958
14.02	1.59041	1.56536
14.04	1.64022	1.55707
14.06	1.57314	1.58684
14.08	1.60193	1.54449
14.1	1.5763	1.52608
14.12	1.57026	1.53713
14.14	1.61719	1.58131
14.16	1.59415	1.55186
14.18	1.59128	1.57917
14.2	1.56277	1.53406
14.22	1.61489	1.56444
14.24	1.58552	1.55094
14.26	1.57601	1.54817
14.28	1.59559	1.53682
14.3	1.5763	1.55707
14.32	1.55903	1.55615
14.34	1.57803	1.58745
14.36	1.57112	1.55278
14.38	1.56219	1.54909
14.4	1.55183	1.55738
14.42	1.59444	1.57978
14.44	1.57544	1.57702
14.46	1.56824	1.53406
14.48	1.60567	1.54756
14.5	1.55096	1.53253
14.52	1.58437	1.53437
14.54	1.57745	1.55063
14.56	1.58552	1.52271
14.58	1.57832	1.55155
14.6	1.5858	1.5316
14.62	1.58782	1.56045
14.64	1.58321	1.52823
14.66	1.57544	1.55861
14.68	1.60999	1.56812
14.7	1.57314	1.56075
14.72	1.55154	1.5761
14.74	1.52995	1.53651
14.76	1.56392	1.54541
14.78	1.52419	1.54296
14.8	1.555	1.57057
14.82	1.54549	1.5537
14.84	1.55384	1.56597
14.86	1.56306	1.52946
14.88	1.59819	1.54664
14.9	1.55644	1.57978
14.92	1.57371	1.55922
14.94	1.57083	1.5402
14.96	1.58811	1.59666
14.98	1.56738	1.57088
15	1.57544	1.51043
15.02	1.55931	1.55032
15.04	1.56536	1.55278
15.06	1.55269	1.53897
15.08	1.57745	1.53038
15.1	1.55931	1.56352
15.12	1.54809	1.54449
15.14	1.57458	1.55953
15.16	1.55586	1.55431
15.18	1.52246	1.55032
15.2	1.56248	1.5448
15.22	1.53398	1.50522
15.24	1.56882	1.56045
15.26	1.56047	1.58745
15.28	1.54578	1.53529
15.3	1.53743	1.53314
15.32	1.56191	1.5764
15.34	1.5645	1.55891
15.36	1.56997	1.56352
15.38	1.59243	1.59236
15.4	1.55701	1.51657
15.42	1.56709	1.54572
15.44	1.59243	1.54664
15.46	1.57083	1.55431
15.48	1.52419	1.53068
15.5	1.56018	1.55339
15.52	1.60769	1.56505
15.54	1.57054	1.59666
15.56	1.5979	1.52854
15.58	1.58465	1.57917
15.6	1.55384	1.5672
15.62	1.59214	1.52179
15.64	1.59041	1.56566
15.66	1.58321	1.51994
15.68	1.55816	1.55462
15.7	1.56421	1.5135
15.72	1.5596	1.55554
15.74	1.55471	1.54817
15.76	1.54636	1.56137
15.78	1.555	1.5494
15.8	1.555	1.54879
15.82	1.56766	1.58009
15.84	1.57198	1.56658
15.86	1.58609	1.53928
15.88	1.58062	1.52608
15.9	1.54837	1.55002
15.92	1.55759	1.56321
15.94	1.58465	1.55861
15.96	1.53513	1.55646
15.98	1.56075	1.51902
16	1.57774	1.57211
16.02	1.5691	1.58223
16.04	1.55788	1.57794
16.06	1.55384	1.54265
16.08	1.56133	1.54909
16.1	1.56536	1.54511
16.12	1.60452	1.53989
16.14	1.55874	1.59297
16.16	1.58494	1.52762
16.18	1.53542	1.53467
16.2	1.58177	1.58776
16.22	1.58609	1.5494
16.24	1.60826	1.55861
16.26	1.56191	1.5626
16.28	1.56421	1.60433
16.3	1.56392	1.55677
16.32	1.58379	1.55339
16.34	1.61431	1.57211
16.36	1.58523	1.53191
16.38	1.60855	1.59543
16.4	1.54117	1.54112
16.42	1.58926	1.56229
16.44	1.61892	1.54449
16.46	1.61373	1.58684
16.48	1.61229	1.5761
16.5	1.56248	1.55615
16.52	1.60049	1.56474
16.54	1.58206	1.56321
16.56	1.54837	1.58868
16.58	1.57976	1.585
16.6	1.60049	1.55799
16.62	1.58005	1.53836
16.64	1.59243	1.55431
16.66	1.57688	1.57456
16.68	1.57083	1.56658
16.7	1.58638	1.53467
16.72	1.57601	1.55554
16.74	1.59358	1.52516
16.76	1.60193	1.54848
16.78	1.61431	1.64636
16.8	1.59847	1.56904
16.82	1.56191	1.59389
16.84	1.60078	1.57487
16.86	1.59444	1.55891
16.88	1.56738	1.56536
16.9	1.59387	1.53743
16.92	1.56018	1.54756
16.94	1.62813	1.57241
16.96	1.60913	1.55002
16.98	1.56939	1.55094
17	1.58897	1.55431
17.02	1.57717	1.54572
17.04	1.57976	1.51596
17.06	1.58149	1.54603
17.08	1.59703	1.52179
17.1	1.57198	1.56413
17.12	1.57112	1.53928
17.14	1.56939	1.52577
17.16	1.56421	1.51166
17.18	1.59156	1.54173
17.2	1.61575	1.52762
17.22	1.59041	1.53314
17.24	1.59732	1.53498
17.26	1.59415	1.54787
17.28	1.56335	1.53713
17.3	1.52649	1.52639
17.32	1.56853	1.53774
17.34	1.55644	1.55247
17.36	1.55701	1.56321
17.38	1.55701	1.55861
17.4	1.53945	1.54603
17.42	1.58005	1.53253
17.44	1.59502	1.52608
17.46	1.59012	1.54633
17.48	1.60308	1.53958
17.5	1.59646	1.54756
17.52	1.59876	1.55891
17.54	1.57659	1.527
17.56	1.55759	1.53375
17.58	1.59991	1.55738
17.6	1.57083	1.5
17.62	1.60798	1.58806
17.64	1.58408	1.54296
17.66	1.57371	1.52823
17.68	1.56219	1.56382
17.7	1.61373	1.52301
17.72	1.56421	1.54173
17.74	1.60538	1.52179
17.76	1.62554	1.50399
17.78	1.5717	1.56843
17.8	1.60798	1.54326
17.82	1.57918	1.54388
17.84	1.51699	1.56935
17.86	1.58033	1.55247
17.88	1.56738	1.52424
17.9	1.5812	1.51166
17.92	1.5835	1.51135
17.94	1.56709	1.55554
17.96	1.56133	1.54326
17.98	1.56651	1.55861
18	1.60567	1.52271
18.02	1.59329	1.55462
18.04	1.59099	1.54173
18.06	1.56882	1.52577
18.08	1.57458	1.53345
18.1	1.59905	1.56689
18.12	1.57083	1.52025
18.14	1.56738	1.5626
18.16	1.60251	1.51596
18.18	1.59329	1.54664
18.2	1.59991	1.53283
18.22	1.60049	1.52884
18.24	1.62986	1.55799
18.26	1.59012	1.55953
18.28	1.59991	1.56045
18.3	1.58062	1.57426
18.32	1.5907	1.54787
18.34	1.59905	1.52271
18.36	1.57371	1.55247
18.38	1.58005	1.57119
18.4	1.58552	1.55278
18.42	1.61143	1.53651
18.44	1.58033	1.54419
18.46	1.60826	1.53498
18.48	1.60078	1.52976
18.5	1.58264	1.53651
18.52	1.5406	1.56014
18.54	1.5835	1.57732
18.56	1.58782	1.54326
18.58	1.59675	1.55339
18.6	1.6241	1.53958
18.62	1.60222	1.54725
18.64	1.59617	1.5405
18.66	1.57717	1.55247
18.68	1.59847	1.56812
18.7	1.59185	1.527
18.72	1.60366	1.54633
18.74	1.58264	1.54541
18.76	1.56536	1.53805
18.78	1.57601	1.52731
18.8	1.54463	1.54326
18.82	1.54866	1.51473
18.84	1.59185	1.56843
18.86	1.58926	1.51013
18.88	1.61949	1.57303
18.9	1.5979	1.54234
18.92	1.61892	1.54142
18.94	1.58753	1.54388
18.96	1.55039	1.52946
18.98	1.6146	1.54204
19	1.59876	1.53836
19.02	1.59415	1.56352
19.04	1.57659	1.55155
19.06	1.60711	1.56137
19.08	1.58696	1.56751
19.1	1.58753	1.55216
19.12	1.53311	1.56444
19.14	1.58379	1.55922
19.16	1.57688	1.54511
19.18	1.58379	1.5181
19.2	1.57256	1.52915
19.22	1.6146	1.57702
19.24	1.59329	1.52884
19.26	1.59415	1.52884
19.28	1.60135	1.54725
19.3	1.58321	1.59727
19.32	1.59617	1.56382
19.34	1.56709	1.52455
19.36	1.56507	1.57088
19.38	1.60078	1.56751
19.4	1.57573	1.56137
19.42	1.5717	1.57763
19.44	1.59444	1.55124
19.46	1.59732	1.5405
19.48	1.61201	1.54695
19.5	1.62439	1.57732
19.52	1.59819	1.55554
19.54	1.59905	1.58806
19.56	1.56738	1.57119
19.58	1.60164	1.61537
19.6	1.60279	1.53928
19.62	1.60222	1.56843
19.64	1.60452	1.59052
19.66	1.59041	1.57456
19.68	1.60423	1.61905
19.7	1.58523	1.57579
19.72	1.59099	1.53682
19.74	1.58753	1.57579
19.76	1.59876	1.60586
19.78	1.55701	1.57119
19.8	1.57314	1.61016
19.82	1.57026	1.5178
19.84	1.56479	1.54572
19.86	1.59243	1.62673
19.88	1.58984	1.585
19.9	1.60366	1.55983
19.92	1.59502	1.59666
19.94	1.55845	1.56965
19.96	1.61863	1.52884
19.98	1.54549	1.60095
20	1.57659	1.59236
20.02	1.58177	1.55707
20.04	1.60279	1.54234
20.06	1.58005	1.61138
20.08	1.593	1.56751
20.1	1.5357	1.60494
20.12	1.5763	1.57364
20.14	1.61546	1.52332
20.16	1.52793	1.56536
20.18	1.58062	1.59144
20.2	1.57803	1.585
20.22	1.55644	1.55677
20.24	1.55327	1.57763
20.26	1.55413	1.59666
20.28	1.58552	1.58162
20.3	1.5668	1.59297
20.32	1.5763	1.54848
20.34	1.58724	1.52301
20.36	1.56335	1.5316
20.38	1.54405	1.58377
20.4	1.60798	1.56904
20.42	1.54636	1.56873
20.44	1.58926	1.53038
20.46	1.55413	1.57057
20.48	1.58206	1.56965
20.5	1.55557	1.57671
20.52	1.56219	1.56321
20.54	1.56363	1.56628
20.56	1.54319	1.57241
20.58	1.56795	1.59297
20.6	1.54319	1.56689
20.62	1.58091	1.54603
20.64	1.55442	1.55677
20.66	1.55672	1.56045
20.68	1.53196	1.55462
20.7	1.58782	1.56904
20.72	1.56565	1.57149
20.74	1.59991	1.55646
20.76	1.56536	1.55646
20.78	1.57803	1.58622
20.8	1.53225	1.54541
20.82	1.57918	1.55124
20.84	1.51699	1.55891
20.86	1.53542	1.53958
20.88	1.57026	1.56935
20.9	1.55096	1.53713
20.92	1.55125	1.55523
20.94	1.56824	1.52577
20.96	1.54463	1.55707
20.98	1.52188	1.56229
21	1.54348	1.56106
21.02	1.55528	1.53038
21.04	1.57429	1.56996
21.06	1.54866	1.56781
21.08	1.5812	1.53375
21.1	1.53052	1.57886
21.12	1.53369	1.56812
21.14	1.52851	1.53682
21.16	1.55903	1.55032
21.18	1.53484	1.53743
21.2	1.5668	1.5448
21.22	1.56997	1.54633
21.24	1.55759	1.55707
21.26	1.53916	1.56229
21.28	1.55586	1.56935
21.3	1.54693	1.56812
21.32	1.56219	1.57947
21.34	1.56133	1.56075
21.36	1.5717	1.5761
21.38	1.56421	1.58101
21.4	1.51065	1.56536
21.42	1.52447	1.52363
21.44	1.5668	1.57334
21.46	1.53887	1.58039
21.48	1.5524	1.57211
21.5	1.56565	1.60126
21.52	1.52044	1.55738
21.54	1.52995	1.55891
21.56	1.53225	1.55646
21.58	1.5835	1.55861
21.6	1.55528	1.55462
21.62	1.57601	1.53498
21.64	1.54089	1.5402
21.66	1.56795	1.56352
21.68	1.57573	1.57917
21.7	1.54924	1.57088
21.72	1.56479	1.54971
21.74	1.53081	1.58469
21.76	1.54405	1.56137
21.78	1.54607	1.5405
21.8	1.53196	1.56996
21.82	1.5167	1.58438
21.84	1.54636	1.58377
21.86	1.52563	1.55861
21.88	1.54377	1.54695
21.9	1.5311	1.54419
21.92	1.54751	1.58469
21.94	1.5478	1.55462
21.96	1.55154	1.54265
21.98	1.56565	1.54296
22	1.53167	1.53406
22.02	1.5717	1.55124
22.04	1.54233	1.57978
22.06	1.55384	1.53989
22.08	1.54837	1.60402
22.1	1.56536	1.5988
22.12	1.58379	1.57671
22.14	1.55298	1.55002
22.16	1.53225	1.59021
22.18	1.56421	1.57671
22.2	1.55816	1.51013
22.22	1.54319	1.55983
22.24	1.54319	1.56965
22.26	1.53196	1.56843
22.28	1.55701	1.55094
22.3	1.55384	1.55431
22.32	1.5383	1.53007
22.34	1.55816	1.60003
22.36	1.55096	1.59727
22.38	1.5907	1.53805
22.4	1.55298	1.58039
22.42	1.56997	1.5629
22.44	1.55384	1.56413
22.46	1.53686	1.56045
22.48	1.5478	1.55769
22.5	1.5262	1.55492
22.52	1.55356	1.5853
22.54	1.54463	1.55339
22.56	1.53282	1.55585
22.58	1.54751	1.53774
22.6	1.55154	1.5764
22.62	1.52591	1.54112
22.64	1.58782	1.5537
22.66	1.555	1.53682
22.68	1.54031	1.52516
22.7	1.52649	1.53743
22.72	1.54924	1.59175
22.74	1.54866	1.55155
22.76	1.5429	1.54296
22.78	1.56277	1.58377
22.8	1.5596	1.54173
22.82	1.55586	1.54787
22.84	1.58696	1.57334
22.86	1.56738	1.55462
22.88	1.56277	1.53467
22.9	1.56421	1.554
22.92	1.54636	1.55492
22.94	1.55471	1.56045
22.96	1.56075	1.59604
22.98	1.53714	1.55922
23	1.59905	1.59083
23.02	1.52851	1.54725
23.04	1.55327	1.55124
23.06	1.54175	1.57119
23.08	1.5501	1.55462
23.1	1.57256	1.56168
23.12	1.53369	1.53774
23.14	1.57659	1.55646
23.16	1.55759	1.57088
23.18	1.53254	1.585
23.2	1.57861	1.54603
23.22	1.56306	1.57119
23.24	1.56882	1.56781
23.26	1.55586	1.54603
23.28	1.56968	1.59604
23.3	1.55672	1.5494
23.32	1.55615	1.54173
23.34	1.55845	1.5764
23.36	1.55557	1.54572
23.38	1.57745	1.55492
23.4	1.5311	1.55738
23.42	1.53772	1.56413
23.44	1.54924	1.54971
23.46	1.50202	1.54112
23.48	1.53916	1.54664
23.5	1.58638	1.57303
23.52	1.55788	1.55615
23.54	1.53167	1.58745
23.56	1.54002	1.59267
23.58	1.57573	1.57518
23.6	1.5596	1.59144
23.62	1.54146	1.58806
23.64	1.56536	1.55124
23.66	1.54981	1.54357
23.68	1.54405	1.62488
23.7	1.53945	1.60954
23.72	1.53052	1.55769
23.74	1.56047	1.53437
23.76	1.53628	1.57364
23.78	1.57688	1.56658
23.8	1.56997	1.55891
23.82	1.53167	1.54449
23.84	1.56651	1.56505
23.86	1.5979	1.52179
23.88	1.57314	1.58162
23.9	1.60222	1.56935
23.92	1.55672	1.5448
23.94	1.53916	1.5494
23.96	1.54002	1.57334
23.98	1.54031	1.58776
24	1.55384	1.55186
24.02	1.56853	1.5494
24.04	1.55384	1.57548
24.06	1.55356	1.56628
24.08	1.56335	1.59359
24.1	1.57458	1.56628
24.12	1.56162	1.5629
24.14	1.57227	1.54419
24.16	1.5596	1.54572
24.18	1.55788	1.56505
24.2	1.56824	1.57426
24.22	1.56795	1.55953
24.24	1.56594	1.56996
24.26	1.57976	1.55707
24.28	1.55183	1.55615
24.3	1.5763	1.54541
24.32	1.57256	1.57794
24.34	1.57054	1.585
24.36	1.59012	1.53928
24.38	1.54521	1.57211
24.4	1.58293	1.55002
24.42	1.555	1.52577
24.44	1.54693	1.55339
24.46	1.58379	1.59083
24.48	1.58264	1.57548
24.5	1.55384	1.554
24.52	1.54751	1.53621
24.54	1.58897	1.54603
24.56	1.58523	1.55216
24.58	1.57745	1.53989
24.6	1.57371	1.54112
24.62	1.53714	1.58254
24.64	1.58638	1.53651
24.66	1.60682	1.55124
24.68	1.5763	1.55462
24.7	1.57803	1.55707
24.72	1.55528	1.56781
24.74	1.55816	1.554
24.76	1.57717	1.57272
24.78	1.593	1.53467
24.8	1.62007	1.5313
24.82	1.60538	1.53897
24.84	1.57832	1.5402
24.86	1.56536	1.57579
24.88	1.59128	1.58039
24.9	1.6002	1.56474
24.92	1.57314	1.57702
24.94	1.58667	1.55769
24.96	1.593	1.56382
24.98	1.59243	1.58285
25	1.52822	1.57395
25.02	1.58782	1.60126
25.04	1.58667	1.58407
25.06	1.59905	1.56965
25.08	1.59473	1.54204
25.1	1.57659	1.5626
25.12	1.55759	1.59328
25.14	1.59243	1.60525
25.16	1.58955	1.55554
25.18	1.59646	1.57088
25.2	1.60942	1.60064
25.22	1.58379	1.5899
25.24	1.56997	1.56075
25.26	1.57889	1.57303
25.28	1.56766	1.56229
25.3	1.61345	1.58039
25.32	1.59646	1.58806
25.34	1.57717	1.5629
25.36	1.5812	1.57579
25.38	1.55384	1.58684
25.4	1.59243	1.57732
25.42	1.57717	1.57364
25.44	1.57112	1.63133
25.46	1.60423	1.56597
25.48	1.57688	1.55094
25.5	1.6002	1.5764
25.52	1.58868	1.59389
25.54	1.58293	1.58039
25.56	1.60769	1.56045
25.58	1.60279	1.56474
25.6	1.56882	1.57579
25.62	1.63533	1.54357
25.64	1.56191	1.56198
25.66	1.58696	1.57579
25.68	1.61287	1.57334
25.7	1.64339	1.60463
25.72	1.5858	1.5402
25.74	1.57861	1.54971
25.76	1.56421	1.61568
25.78	1.57659	1.57088
25.8	1.55989	1.54971
25.82	1.56795	1.58039
25.84	1.5979	1.56628
25.86	1.56047	1.60463
25.88	1.58926	1.56812
25.9	1.57918	1.61783
25.92	1.6169	1.57579
25.94	1.59243	1.61936
25.96	1.58724	1.59573
25.98	1.56075	1.58561
26	1.58293	1.58346
26.02	1.60654	1.5672
26.04	1.58235	1.58622
26.06	1.59156	1.59635
26.08	1.61114	1.58622
26.1	1.61402	1.6031
26.12	1.61805	1.59727
26.14	1.56507	1.56812
26.16	1.61114	1.59481
26.18	1.59156	1.60095
26.2	1.58091	1.56628
26.22	1.58062	1.56812
26.24	1.59646	1.57579
26.26	1.57198	1.59328
26.28	1.58465	1.60156
26.3	1.62093	1.57702
26.32	1.57745	1.59573
26.34	1.54607	1.56812
26.36	1.60481	1.56168
26.38	1.60423	1.55554
26.4	1.59128	1.57395
26.42	1.5907	1.56352
26.44	1.58811	1.58868
26.46	1.61114	1.56965
26.48	1.6241	1.62182
26.5	1.60337	1.60095
26.52	1.5717	1.58193
26.54	1.56565	1.60709
26.56	1.58926	1.59758
26.58	1.593	1.59144
26.6	1.57285	1.59911
26.62	1.58149	1.6166
26.64	1.5812	1.59727
26.66	1.60135	1.59727
26.68	1.54233	1.5988
26.7	1.57256	1.63716
26.72	1.57026	1.58377
26.74	1.59703	1.57763
26.76	1.61114	1.60678
26.78	1.58667	1.57456
26.8	1.56133	1.59972
26.82	1.6002	1.61752
26.84	1.57717	1.59451
26.86	1.58984	1.58346
26.88	1.59415	1.61936
26.9	1.58062	1.60709
26.92	1.58408	1.57241
26.94	1.59099	1.62611
26.96	1.60308	1.60402
26.98	1.59675	1.5899
27	1.59041	1.56689
27.02	1.5717	1.57548
27.04	1.62525	1.59543
27.06	1.59444	1.58684
27.08	1.593	1.60371
27.1	1.59703	1.5761
27.12	1.60366	1.56474
27.14	1.60423	1.58377
27.16	1.57832	1.60463
27.18	1.59243	1.58162
27.2	1.58609	1.58469
27.22	1.62295	1.58131
27.24	1.62842	1.59175
27.26	1.63389	1.62887
27.28	1.60798	1.58714
27.3	1.60222	1.58561
27.32	1.60596	1.59666
27.34	1.63245	1.64115
27.36	1.59358	1.59635
27.38	1.60337	1.6255
27.4	1.58062	1.6212
27.42	1.63591	1.60739
27.44	1.59502	1.60126
27.46	1.59703	1.59573
27.48	1.57717	1.64422
27.5	1.63187	1.60586
27.52	1.6097	1.61108
27.54	1.59243	1.56904
27.56	1.58379	1.56873
27.58	1.58379	1.60187
27.6	1.59329	1.62182
27.62	1.59473	1.63317
27.64	1.62237	1.65772
27.66	1.65347	1.60647
27.68	1.60855	1.6255
27.7	1.59012	1.65649
27.72	1.60078	1.62887
27.74	1.59732	1.64422
27.76	1.56623	1.61599
27.78	1.62439	1.60893
27.8	1.63331	1.62212
27.82	1.61316	1.61445
27.84	1.64483	1.63071
27.86	1.63216	1.61384
27.88	1.6241	1.6031
27.9	1.63878	1.6077
27.92	1.62007	1.63378
27.94	1.61489	1.62765
27.96	1.58753	1.61599
27.98	1.61402	1.60126
28	1.64454	1.60678
28.02	1.59243	1.62887
28.04	1.6241	1.61138
28.06	1.59473	1.61046
28.08	1.63792	1.62212
28.1	1.63648	1.63225
28.12	1.59819	1.65127
28.14	1.59991	1.64667
28.16	1.6169	1.65219
28.18	1.63447	1.60832
28.2	1.58667	1.62366
28.22	1.64368	1.66754
28.24	1.61921	1.66201
28.26	1.60135	1.63378
28.28	1.60135	1.61507
28.3	1.6385	1.64452
28.32	1.61143	1.64913
28.34	1.60682	1.62059
28.36	1.65001	1.67797
28.38	1.6336	1.666
28.4	1.62842	1.63808
28.42	1.61719	1.66293
28.44	1.61402	1.65189
28.46	1.61978	1.60371
28.48	1.61489	1.65526
28.5	1.59991	1.63133
28.52	1.65606	1.67828
28.54	1.62871	1.64913
28.56	1.63706	1.67981
28.58	1.63303	1.65496
28.6	1.63504	1.60924
28.62	1.64368	1.64145
28.64	1.67103	1.63286
28.66	1.65606	1.6614
28.68	1.62439	1.65281
28.7	1.62352	1.69208
28.72	1.64944	1.67582
28.74	1.62496	1.69116
28.76	1.64022	1.63286
28.78	1.6431	1.68042
28.8	1.6336	1.67429
28.82	1.6552	1.6436
28.84	1.69493	1.67275
28.86	1.6791	1.64882
28.88	1.64022	1.6703
28.9	1.66844	1.65403
28.92	1.6814	1.69239
28.94	1.67766	1.69178
28.96	1.6503	1.64575
28.98	1.65405	1.66539
29	1.65261	1.67705
29.02	1.63965	1.67398
29.04	1.68198	1.63041
29.06	1.64454	1.65403
29.08	1.69493	1.66631
29.1	1.68773	1.6795
29.12	1.72027	1.67613
29.14	1.69292	1.67245
29.16	1.66412	1.68779
29.18	1.68485	1.68012
29.2	1.73092	1.6838
29.22	1.71422	1.70006
29.24	1.67737	1.71326
29.26	1.69033	1.7154
29.28	1.68457	1.70927
29.3	1.6624	1.69454
29.32	1.66585	1.70988
29.34	1.65088	1.67705
29.36	1.69896	1.66324
29.38	1.66729	1.70865
29.4	1.66067	1.7154
29.42	1.67219	1.72522
29.44	1.71826	1.71234
29.46	1.69666	1.69178
29.48	1.70703	1.72246
29.5	1.68255	1.7286
29.52	1.7243	1.70712
29.54	1.69695	1.70681
29.56	1.69868	1.74517
29.58	1.71365	1.72369
29.6	1.69493	1.7421
29.62	1.74906	1.7286
29.64	1.74532	1.68779
29.66	1.72948	1.72706
29.68	1.69925	1.73688
29.7	1.73726	1.73136
29.72	1.74475	1.72062
29.74	1.73006	1.72676
29.76	1.72459	1.7378
29.78	1.75194	1.73627
29.8	1.72862	1.73075
29.82	1.73899	1.76296
29.84	1.72373	1.75775
29.86	1.79139	1.73995
29.88	1.7577	1.75529
29.9	1.7482	1.7513
29.92	1.71941	1.76204
29.94	1.75511	1.76695
29.96	1.79456	1.77156
29.98	1.7577	1.82433
30	1.75079	1.77524
30.02	1.76519	1.77616
30.04	1.77872	1.75222
30.06	1.79254	1.78659
30.08	1.77296	1.75437
30.1	1.76346	1.75161
30.12	1.78534	1.72983
30.14	1.75713	1.77585
30.16	1.78736	1.76971
30.18	1.7721	1.77462
30.2	1.79312	1.77585
30.22	1.76519	1.80531
30.24	1.77642	1.81145
30.26	1.79686	1.81359
30.28	1.77728	1.77923
30.3	1.83401	1.76818
30.32	1.85646	1.81206
30.34	1.81471	1.81267
30.36	1.8127	1.81881
30.38	1.83919	1.85287
30.4	1.84063	1.79733
30.42	1.81097	1.82218
30.44	1.85502	1.80838
30.46	1.83285	1.85287
30.48	1.82191	1.83446
30.5	1.8579	1.84029
30.52	1.85013	1.84581
30.54	1.86453	1.86668
30.56	1.86568	1.84428
30.58	1.8939	1.83875
30.6	1.85877	1.87404
30.62	1.88727	1.8498
30.64	1.91751	1.82832
30.66	1.8867	1.86023
30.68	1.92902	1.84949
30.7	1.94141	1.86637
30.72	1.91348	1.87036
30.74	1.9319	1.9394
30.76	1.93277	1.90626
30.78	1.91607	1.94247
30.8	1.95148	1.90258
30.82	1.9725	1.94615
30.84	1.97682	1.9707
30.86	1.95235	1.91945
30.88	2.00907	1.90258
30.9	2.02865	1.92099
30.92	1.99957	1.944
30.94	2.01684	1.94554
30.96	2.02404	1.9707
30.98	2.00274	1.9664
31	2.01195	1.95781
31.02	2.04737	1.97254
31.04	2.06723	1.95689
31.06	2.05946	1.96548
31.08	2.09171	2.01703
31.1	2.09344	1.99555
31.12	2.06579	1.97223
31.14	2.10898	2.00384
31.16	2.06666	1.9753
31.18	2.11705	1.99524
31.2	2.13058	2.00598
31.22	2.16686	2.04894
31.24	2.13663	2.01396
31.26	2.1349	2.05907
31.28	2.15966	1.99616
31.3	2.16887	2.03299
31.32	2.13375	2.05999
31.34	2.17521	2.05232
31.36	2.10783	2.08576
31.38	2.12943	2.05385
31.4	2.14066	2.05354
31.42	2.17953	2.09896
31.44	2.18989	2.06827
31.46	2.20631	2.09435
31.48	2.1395	2.03974
31.5	2.14929	2.11215
31.52	2.17521	2.06367
31.54	2.14872	2.07441
31.56	2.11849	2.1143
31.58	2.1277	2.10264
31.6	2.15649	2.05692
31.62	2.1827	2.1502
31.64	2.16369	2.08147
31.66	2.18615	2.07349
31.68	2.1827	2.12565
31.7	2.17089	2.09681
31.72	2.14296	2.05508
31.74	2.17233	2.15971
31.76	2.15304	2.09589
31.78	2.13807	2.11737
31.8	2.15016	2.10141
31.82	2.16916	2.10601
31.84	2.12914	2.12105
31.86	2.13403	2.08147
31.88	2.12482	2.15112
31.9	2.15131	2.06152
31.92	2.18673	2.0919
31.94	2.17953	2.15327
31.96	2.17089	2.14099
31.98	2.16657	2.09681
32	2.16196	2.08361
32.02	2.13893	2.08668
32.04	2.11733	2.10908
32.06	2.13691	2.11123
32.08	2.13547	2.09435
32.1	2.18241	2.09742
32.12	2.1349	2.11338
32.14	2.13922	2.15664
32.16	2.17924	2.12412
32.18	2.16801	2.10816
32.2	2.16052	2.14897
32.22	2.11532	2.10203
32.24	2.1683	2.10141
32.26	2.12943	2.10356
32.28	2.17895	2.2039
32.3	2.16456	2.14345
32.32	2.13231	2.14959
32.34	2.17406	2.14774
32.36	2.12943	2.12872
32.38	2.17175	2.15235
32.4	2.16628	2.11952
32.42	2.15477	2.13087
32.44	2.18845	2.18457
32.46	2.17031	2.13087
32.48	2.18183	2.15634
32.5	2.22099	2.14069
32.52	2.17406	2.14253
32.54	2.18615	2.15848
32.56	2.23683	2.11921
32.58	2.21149	2.18825
32.6	2.2541	2.12995
32.62	2.27109	2.16247
32.64	2.26648	2.14713
32.66	2.28693	2.16861
32.68	2.29038	2.19623
32.7	2.2708	2.23888
32.72	2.33789	2.17689
32.74	2.35949	2.20451
32.76	2.43521	2.17444
32.78	2.44155	2.25422
32.8	2.47178	2.21893
32.82	2.43781	2.29534
32.84	2.47409	2.28398
32.86	2.47754	2.27938
32.88	2.47697	2.31988
32.9	2.5	2.3432
32.92	2.43291	2.32479
32.94	2.4689	2.39813
32.96	2.37878	2.38984
32.98	2.37187	2.39751
33	2.36582	2.41961
33.02	2.34567	2.38064
33.04	2.28261	2.35057
33.06	2.21638	2.27693
33.08	2.21005	2.31221
33.1	2.15764	2.26496
33.12	2.16052	2.2711
33.14	2.092	2.26404
33.16	2.10668	2.17137
33.18	2.04621	2.17751
33.2	2.07328	2.12136
33.22	2.06925	2.16953
33.24	2.04161	2.14069
33.26	2.02433	2.10049
33.28	2.00993	2.13148
33.3	2.01713	2.06214
33.32	1.96185	2.03759
33.34	1.94659	2.05999
33.36	1.96329	2.05446
33.38	1.92355	2.0471
33.4	1.95551	2.02777
33.42	1.98575	2.01089
33.44	1.92787	2.01856
33.46	1.93219	2.04311
33.48	1.96905	2.01918
33.5	1.85675	1.98328
33.52	1.93507	1.96088
33.54	1.98258	1.9394
33.56	1.8913	1.94952
33.58	1.87748	1.96395
33.6	1.91002	1.9394
33.62	1.91376	1.95658
33.64	1.9224	1.92099
33.66	1.87777	1.95167
33.68	1.91722	1.95106
33.7	1.87835	1.92129
33.72	1.89706	1.92958
33.74	1.92067	1.96793
33.76	1.86971	1.91577
33.78	1.88929	1.98727
33.8	1.91117	1.9394
33.82	1.88439	1.95627
33.84	1.8795	1.92559
33.86	1.85416	1.93725
33.88	1.86337	1.87588
33.9	1.85474	1.89951
33.92	1.89649	1.92958
33.94	1.89217	1.92436
33.96	1.88151	1.90442
33.98	1.89678	1.92436
34	1.8533	1.91731
34.02	1.88526	1.93203
34.04	1.86625	1.88079
34.06	1.83746	1.91669
34.08	1.90253	1.89092
34.1	1.81759	1.87987
34.12	1.85934	1.89982
34.14	1.86971	1.88325
34.16	1.90109	1.87159
34.18	1.84379	1.84489
34.2	1.87403	1.88079
34.22	1.86107	1.93234
34.24	1.86597	1.92375
34.26	1.84207	1.88325
34.28	1.86078	1.91639
34.3	1.8317	1.90503
34.32	1.87201	1.88816
34.34	1.84696	1.90319
34.36	1.88411	1.88816
34.38	1.8628	1.92252
34.4	1.8556	1.90411
34.42	1.87259	1.91792
34.44	1.82566	1.91301
34.46	1.8772	1.90749
34.48	1.82681	1.88048
34.5	1.85157	1.88816
34.52	1.83573	1.89767
34.54	1.87892	1.88079
34.56	1.85445	1.88202
34.58	1.85589	1.93633
34.6	1.87892	1.92682
34.62	1.8962	1.93019
34.64	1.84178	1.91393
34.66	1.84236	1.93234
34.68	1.82249	1.89859
34.7	1.87144	1.86637
34.72	1.85762	1.94247
34.74	1.88353	1.96241
34.76	1.89678	1.94431
34.78	1.86481	1.90871
34.8	1.84207	1.8989
34.82	1.84351	1.92712
34.84	1.86798	1.91915
34.86	1.89706	1.94676
34.88	1.89965	1.92835
34.9	1.88727	1.93848
34.92	1.88727	1.9351
34.94	1.91002	1.90841
34.96	1.86712	1.92559
34.98	1.89303	1.92774
35	1.90023	1.94461
35.02	1.90484	1.95014
35.04	1.88756	1.95535
35.06	1.90397	1.93848
35.08	1.90196	1.9529
35.1	1.93622	1.94952
35.12	1.889	1.96824
35.14	1.95667	1.94983
35.16	1.90081	1.95351
35.18	1.92442	1.97499
35.2	1.91348	1.94185
35.22	1.93363	1.92559
35.24	1.91405	1.96088
35.26	1.92125	1.97775
35.28	1.86568	1.95014
35.3	1.94486	1.91761
35.32	1.93709	1.9124
35.34	1.94572	1.98236
35.36	1.9463	2.00261
35.38	1.93392	1.94339
35.4	1.98632	1.95505
35.42	1.9486	1.98021
35.44	1.96329	1.95781
35.46	1.94716	1.99248
35.48	1.96732	1.96241
35.5	1.93507	1.97959
35.52	1.94572	1.9931
35.54	1.96098	2.01764
35.56	1.96818	2.0428
35.58	1.97999	1.99985
35.6	2.00677	1.99831
35.62	1.97077	1.99985
35.64	1.98229	2.00967
35.66	1.98776	1.98512
35.68	1.98776	2.00138
35.7	2.00389	1.99218
35.72	1.97797	2.00568
35.74	2.01828	2.00598
35.76	1.95119	1.99371
35.78	2.03412	2.06122
35.8	2.037	2.07656
35.82	1.9964	2.04342
35.84	2.05859	2.04649
35.86	2.03268	2.06091
35.88	2.08365	2.06643
35.9	2.08307	2.10878
35.92	2.01684	2.07871
35.94	2.03988	2.07564
35.96	2.04132	2.11859
35.98	2.05111	2.06889
36	2.08134	2.0873
36.02	2.08854	2.08638
36.04	2.11849	2.07226
36.06	2.12424	2.13118
36.08	2.11993	2.09773
36.1	2.11014	2.09988
36.12	2.14613	2.11675
36.14	2.10438	2.17505
36.16	2.08652	2.12197
36.18	2.11042	2.16523
36.2	2.12971	2.13946
36.22	2.16571	2.1278
36.24	2.17434	2.1726
36.26	2.12309	2.15081
36.28	2.15419	2.22139
36.3	2.19306	2.18426
36.32	2.25122	2.16984
36.34	2.20544	2.15848
36.36	2.19911	2.18886
36.38	2.16254	2.17505
36.4	2.20688	2.21034
36.42	2.21091	2.21095
36.44	2.24201	2.21034
36.46	2.25209	2.19009
36.48	2.27829	2.24225
36.5	2.25122	2.23826
36.52	2.29355	2.24164
36.54	2.3042	2.25483
36.56	2.25669	2.26925
36.58	2.29528	2.26128
36.6	2.32119	2.32111
36.62	2.31371	2.25361
36.64	2.31198	2.31344
36.66	2.29153	2.29779
36.68	2.29528	2.2892
36.7	2.34883	2.30301
36.72	2.3258	2.3251
36.74	2.33271	2.34198
36.76	2.32781	2.32019
36.78	2.36438	2.30792
36.8	2.39606	2.27386
36.82	2.37849	2.29656
36.84	2.37993	2.34106
36.86	2.41247	2.31436
36.88	2.39778	2.36346
36.9	2.38943	2.37389
36.92	2.36813	2.37021
36.94	2.37129	2.38831
36.96	2.36553	2.41132
36.98	2.44673	2.37665
37	2.39606	2.31712
37.02	2.40527	2.34474
37.04	2.36323	2.36591
37.06	2.44069	2.38279
37.08	2.44875	2.38647
37.1	2.40671	2.43219
37.12	2.41132	2.4058
37.14	2.46199	2.38033
37.16	2.39606	2.39598
37.18	2.46142	2.43771
37.2	2.43896	2.3429
37.22	2.40757	2.3745
37.24	2.44616	2.39567
37.26	2.41391	2.35057
37.28	2.42427	2.38309
37.3	2.38886	2.39322
37.32	2.37964	2.4147
37.34	2.36899	2.39445
37.36	2.38914	2.40488
37.38	2.38166	2.38187
37.4	2.36409	2.36407
37.42	2.3998	2.33799
37.44	2.40728	2.35456
37.46	2.3664	2.33584
37.48	2.33213	2.30976
37.5	2.36467	2.3877
37.52	2.31342	2.35855
37.54	2.26648	2.34136
37.56	2.29499	2.3699
37.58	2.27196	2.28644
37.6	2.27196	2.23826
37.62	2.29067	2.29227
37.64	2.21091	2.26465
37.66	2.26965	2.28153
37.68	2.25382	2.26312
37.7	2.25324	2.32694
37.72	2.16945	2.27785
37.74	2.14296	2.24716
37.76	2.15908	2.21003
37.78	2.17492	2.27938
37.8	2.1444	2.2398
37.82	2.12424	2.21832
37.84	2.15592	2.17996
37.86	2.15707	2.13823
37.88	2.12453	2.17199
37.9	2.10582	2.15296
37.92	2.14181	2.18579
37.94	2.13461	2.13701
37.96	2.10121	2.12504
37.98	2.06378	2.12872
38	2.05456	2.14406
38.02	2.05917	2.10816
38.04	2.08249	2.14805
38.06	2.0347	2.08177
38.08	2.06954	2.09282
38.1	2.02462	2.08699
38.12	1.98517	2.06244
38.14	2.01972	2.04925
38.16	2.00533	2.05723
38.18	2.01483	2.08668
38.2	1.9846	2.07809
38.22	1.95321	2.0112
38.24	1.96876	2.0066
38.26	1.93018	2.02194
38.28	1.93219	1.97622
38.3	2.00418	1.96886
38.32	1.93162	1.99647
38.34	1.91808	2.0069
38.36	1.94112	1.98113
38.38	1.9247	1.99432
38.4	1.89332	1.9259
38.42	1.87633	2.01151
38.44	1.90426	1.96241
38.46	1.91405	1.9618
38.48	1.86222	1.96057
38.5	1.9106	1.91393
38.52	1.88555	1.92498
38.54	1.87892	1.9486
38.56	1.889	1.95137
38.58	1.92586	1.94554
38.6	1.89879	1.91117
38.62	1.8818	1.91731
38.64	1.88785	1.91086
38.66	1.84005	1.93111
38.68	1.90772	1.94155
38.7	1.85992	1.90196
38.72	1.90685	1.88969
38.74	1.86193	1.90166
38.76	1.87806	1.90749
38.78	1.87201	1.90227
38.8	1.86366	1.88325
38.82	1.8461	1.9216
38.84	1.85301	1.90104
38.86	1.82105	1.93295
38.88	1.84696	1.87465
38.9	1.83832	1.88171
38.92	1.82623	1.88325
38.94	1.85675	1.87404
38.96	1.8484	1.89337
38.98	1.88151	1.8811
39	1.84667	1.83722
39.02	1.90196	1.87926
39.04	1.86827	1.89061
39.06	1.86712	1.87742
39.08	1.88439	1.88846
39.1	1.86107	1.85839
39.12	1.88756	1.87067
39.14	1.8985	1.87281
39.16	1.87057	1.88417
39.18	1.85934	1.87159
39.2	1.86597	1.90288
39.22	1.84149	1.87558
39.24	1.8556	1.88325
39.26	1.90109	1.82986
39.28	1.8412	1.86606
39.3	1.8723	1.87465
39.32	1.86453	1.90503
39.34	1.89908	1.8992
39.36	1.87748	1.86514
39.38	1.84466	1.88141
39.4	1.87576	1.89061
39.42	1.86107	1.89061
39.44	1.84984	1.89675
39.46	1.83717	1.86668
39.48	1.83055	1.84305
39.5	1.85906	1.89153
39.52	1.86712	1.91485
39.54	1.86395	1.89552
39.56	1.8818	1.95321
39.58	1.82162	1.91117
39.6	1.84639	1.86606
39.62	1.85704	1.86852
39.64	1.83948	1.88478
39.66	1.84927	1.8633
39.68	1.8556	1.88816
39.7	1.85474	1.92375
39.72	1.84696	1.87558
39.74	1.83372	1.85962
39.76	1.80953	1.85747
39.78	1.80406	1.8676
39.8	1.80262	1.88417
39.82	1.83861	1.90933
39.84	1.79773	1.85901
39.86	1.79715	1.86484
39.88	1.7839	1.84673
39.9	1.79369	1.84305
39.92	1.81903	1.84704
39.94	1.80003	1.81605
39.96	1.78103	1.86392
39.98	1.76922	1.79518
40	1.74791	1.78659
40.02	1.72545	1.76481
40.04	1.76375	1.82556
40.06	1.73409	1.77094
40.08	1.73179	1.76051
40.1	1.73006	1.7556
40.12	1.7125	1.7691
40.14	1.69464	1.73903
40.16	1.70184	1.77094
40.18	1.70875	1.74271
40.2	1.67794	1.77401
40.22	1.71595	1.72215
40.24	1.67305	1.74394
40.26	1.66931	1.73136
40.28	1.65462	1.72338
40.3	1.64944	1.71295
40.32	1.67622	1.68932
40.34	1.6719	1.71694
40.36	1.67823	1.6838
40.38	1.67363	1.69454
40.4	1.66671	1.68319
40.42	1.66815	1.71234
40.44	1.65462	1.74056
40.46	1.61517	1.68288
40.48	1.60855	1.68625
40.5	1.60538	1.67981
40.52	1.63792	1.66631
40.54	1.62352	1.6482
40.56	1.61316	1.63961
40.58	1.62007	1.63071
40.6	1.62266	1.66569
40.62	1.61949	1.63685
40.64	1.61748	1.60433
40.66	1.60366	1.65158
40.68	1.58955	1.64176
40.7	1.61949	1.63071
40.72	1.62151	1.63961
40.74	1.62007	1.62611
40.76	1.60884	1.66048
40.78	1.59703	1.64207
40.8	1.58753	1.62795
40.82	1.60481	1.65618
40.84	1.58408	1.60433
40.86	1.61777	1.65373
40.88	1.57688	1.63256
40.9	1.60366	1.63071
40.92	1.5884	1.60433
40.94	1.59012	1.60249
40.96	1.57573	1.59052
40.98	1.60135	1.59113
41	1.59617	1.63164
41.02	1.57083	1.60218
41.04	1.58552	1.62979
41.06	1.58091	1.59052
41.08	1.6074	1.60279
41.1	1.54837	1.57824
41.12	1.58552	1.60555
41.14	1.57429	1.56935
41.16	1.5524	1.56474
41.18	1.57083	1.57917
41.2	1.56536	1.61507
41.22	1.57947	1.59512
41.24	1.56853	1.58346
41.26	1.5717	1.6077
41.28	1.59156	1.59328
41.3	1.58062	1.61691
41.32	1.59963	1.58315
41.34	1.56277	1.58592
41.36	1.58177	1.60249
41.38	1.59012	1.60156
41.4	1.5858	1.54756
41.42	1.58811	1.56321
41.44	1.54031	1.57272
41.46	1.58667	1.58653
41.48	1.59934	1.55186
41.5	1.57947	1.59267
41.52	1.55759	1.56873
41.54	1.56277	1.56137
41.56	1.56853	1.58469
41.58	1.54348	1.56689
41.6	1.56738	1.56137
41.62	1.5645	1.56689
41.64	1.55586	1.57395
41.66	1.55356	1.56413
41.68	1.55816	1.55799
41.7	1.55183	1.55615
41.72	1.57227	1.56075
41.74	1.56162	1.55032
41.76	1.57717	1.54725
41.78	1.56795	1.57947
41.8	1.59732	1.57119
41.82	1.57285	1.53651
41.84	1.58177	1.53529
41.86	1.54117	1.57364
41.88	1.55557	1.56843
41.9	1.56853	1.58346
41.92	1.54117	1.55861
41.94	1.52563	1.57794
41.96	1.5262	1.58101
41.98	1.52764	1.56014
42	1.55068	1.53743
42.02	1.56882	1.5537
42.04	1.54146	1.55585
42.06	1.56335	1.5537
42.08	1.53916	1.56382
42.1	1.5573	1.56751
42.12	1.58149	1.57824
42.14	1.53743	1.54909
42.16	1.54693	1.59604
42.18	1.57227	1.56658
42.2	1.55528	1.54112
42.22	1.56536	1.56812
42.24	1.51065	1.54357
42.26	1.53657	1.58223
42.28	1.54607	1.55278
42.3	1.55154	1.59113
42.32	1.51037	1.53989
42.34	1.52447	1.53743
42.36	1.54521	1.55155
42.38	1.54751	1.55308
42.4	1.55759	1.55308
42.42	1.54895	1.56996
42.44	1.52303	1.54142
42.46	1.56047	1.56198
42.48	1.5311	1.55554
42.5	1.54924	1.55032
42.52	1.52678	1.55677
42.54	1.5383	1.55585
42.56	1.53225	1.51442
42.58	1.5311	1.56014
42.6	1.55615	1.54265
42.62	1.555	1.53621
42.64	1.51152	1.53989
42.66	1.54319	1.55216
42.68	1.55384	1.55032
42.7	1.56479	1.53375
42.72	1.56248	1.5718
42.74	1.54492	1.57426
42.76	1.54521	1.53651
42.78	1.5334	1.57057
42.8	1.52246	1.53897
42.82	1.51785	1.56413
42.84	1.5357	1.54142
42.86	1.53772	1.55891
42.88	1.555	1.53928
42.9	1.53599	1.57426
42.92	1.56392	1.53437
42.94	1.52275	1.54449
42.96	1.55672	1.54419
42.98	1.55125	1.57057
43	1.53743	1.57456
43.02	1.57141	1.56413
43.04	1.5167	1.51688
43.06	1.54895	1.52792
43.08	1.55384	1.55124
43.1	1.54866	1.54971
43.12	1.55039	1.55677
43.14	1.54895	1.55891
43.16	1.55701	1.52209
43.18	1.53743	1.54603
43.2	1.55615	1.55615
43.22	1.5573	1.54725
43.24	1.55327	1.55216
43.26	1.5596	1.554
43.28	1.54521	1.5135
43.3	1.53426	1.55677
43.32	1.56565	1.54511
43.34	1.54348	1.55615
43.36	1.55356	1.55861
43.38	1.54463	1.54603
43.4	1.56565	1.54449
43.42	1.54233	1.54419
43.44	1.54607	1.55615
43.46	1.5524	1.55462
43.48	1.55471	1.5626
43.5	1.56018	1.55523
43.52	1.55183	1.55063
43.54	1.57371	1.54419
43.56	1.54952	1.5405
43.58	1.56623	1.5537
43.6	1.53196	1.57917
43.62	1.54233	1.57548
43.64	1.57832	1.55492
43.66	1.53398	1.5583
43.68	1.52649	1.5494
43.7	1.57054	1.52485
43.72	1.57515	1.57732
43.74	1.54722	1.58193
43.76	1.56507	1.56198
43.78	1.56335	1.55922
43.8	1.58494	1.59144
43.82	1.55154	1.55615
43.84	1.56709	1.55953
43.86	1.54809	1.55646
43.88	1.57688	1.54265
43.9	1.56651	1.61108
43.92	1.53167	1.59083
43.94	1.555	1.59052
43.96	1.57688	1.54326
43.98	1.55816	1.55216
44	1.58753	1.56996
44.02	1.55096	1.57395
44.04	1.58638	1.56198
44.06	1.58782	1.56566
44.08	1.57918	1.585
44.1	1.59012	1.56781
44.12	1.56766	1.55861
44.14	1.56047	1.56198
44.16	1.58235	1.56873
44.18	1.58379	1.5988
44.2	1.57083	1.59236
44.22	1.60164	1.61629
44.24	1.60538	1.60709
44.26	1.6146	1.62458
44.28	1.6074	1.63164
44.3	1.61834	1.58407
44.32	1.61748	1.61721
44.34	1.61172	1.60555
44.36	1.62093	1.60801
44.38	1.61086	1.64575
44.4	1.64771	1.63225
44.42	1.6814	1.65066
44.44	1.69493	1.65342
44.46	1.66556	1.66754
44.48	1.66844	1.63654
44.5	1.66902	1.71019
44.52	1.66758	1.66385
44.54	1.70127	1.68226
44.56	1.68601	1.68533
44.58	1.72373	1.68994
44.6	1.74388	1.68687
44.62	1.76087	1.69147
44.64	1.75367	1.69761
44.66	1.73841	1.70957
44.68	1.74273	1.73658
44.7	1.72862	1.73105
44.72	1.77066	1.73412
44.74	1.77642	1.7961
44.76	1.76836	1.7332
44.78	1.80608	1.75529
44.8	1.78909	1.72983
44.82	1.81788	1.77524
44.84	1.82623	1.77831
44.86	1.8317	1.80408
44.88	1.84495	1.83845
44.9	1.86366	1.85747
44.92	1.80895	1.81083
44.94	1.85186	1.80531
44.96	1.83602	1.82955
44.98	1.88929	1.84428
45	1.87633	1.85594
45.02	1.90397	1.87251
45.04	1.88382	1.89859
45.06	1.88238	1.86146
45.08	1.89908	1.86392
45.1	1.91952	1.8811
45.12	1.95407	1.89184
45.14	1.90426	1.92958
45.16	1.93162	1.88816
45.18	1.93305	1.89951
45.2	1.93449	1.90166
45.22	1.93593	1.90626
45.24	1.93018	1.91025
45.26	1.92845	1.90687
45.28	1.93219	1.95321
45.3	1.92931	1.94922
45.32	1.94083	1.9572
45.34	1.90138	1.93909
45.36	1.96358	1.98788
45.38	1.94976	1.9483
45.4	1.93277	1.92682
45.42	1.90253	1.9575
45.44	1.91981	1.92743
45.46	1.87345	1.96364
45.48	1.89649	1.96824
45.5	1.91088	1.9483
45.52	1.91319	1.94032
45.54	1.90397	1.92651
45.56	1.87345	1.96333
45.58	1.87691	1.94369
45.6	1.84955	1.97192
45.62	1.89534	1.93602
45.64	1.89102	1.92068
45.66	1.84379	1.90749
45.68	1.83861	1.94676
45.7	1.85675	1.88539
45.72	1.83832	1.92989
45.74	1.80867	1.90871
45.76	1.80204	1.91639
45.78	1.81414	1.91608
45.8	1.83717	1.90534
45.82	1.80636	1.8768
45.84	1.78563	1.89828
45.86	1.77469	1.91025
45.88	1.78304	1.86668
45.9	1.75713	1.84949
45.92	1.80492	1.86637
45.94	1.77383	1.8765
45.96	1.73956	1.84366
45.98	1.76519	1.81298
46	1.74503	1.83599
46.02	1.77239	1.82403
46.04	1.74273	1.85011
46.06	1.74475	1.84397
46.08	1.73409	1.77462
46.1	1.72804	1.81175
46.12	1.71595	1.77708
46.14	1.74158	1.77217
46.16	1.70386	1.76818
46.18	1.73668	1.76112
46.2	1.71998	1.74118
46.22	1.71595	1.78905
46.24	1.68428	1.7602
46.26	1.68111	1.77647
46.28	1.68773	1.78199
46.3	1.69263	1.77033
46.32	1.69752	1.74578
46.34	1.69263	1.74517
46.36	1.70789	1.75529
46.38	1.69954	1.74425
46.4	1.67046	1.76388
46.42	1.69378	1.74333
46.44	1.68313	1.72921
46.46	1.67506	1.70865
46.48	1.68831	1.70681
46.5	1.66153	1.74701
46.52	1.69666	1.75253
46.54	1.69177	1.72768
46.56	1.68284	1.72093
46.58	1.69637	1.71049
46.6	1.73035	1.70773
46.62	1.69608	1.7243
46.64	1.73121	1.73443
46.66	1.69983	1.69638
46.68	1.71566	1.73412
46.7	1.73467	1.76358
46.72	1.69349	1.73075
46.74	1.69061	1.71387
46.76	1.69896	1.693
46.78	1.69868	1.75161
46.8	1.69205	1.70098
46.82	1.72545	1.72921
46.84	1.68428	1.73259
46.86	1.69033	1.7154
46.88	1.68745	1.71172
46.9	1.71998	1.68932
46.92	1.69061	1.72645
46.94	1.70155	1.73934
46.96	1.70443	1.71602
46.98	1.70501	1.74639
47	1.6742	1.72522
47.02	1.69493	1.73197
47.04	1.68111	1.70988
47.06	1.67708	1.68779
47.08	1.67679	1.70558
47.1	1.69119	1.70344
47.12	1.66268	1.6884
47.14	1.70155	1.72369
47.16	1.6932	1.73167
47.18	1.69436	1.68226
47.2	1.65261	1.69331
47.22	1.66729	1.68288
47.24	1.67046	1.73197
47.26	1.65261	1.69055
47.28	1.64368	1.70743
47.3	1.68917	1.67398
47.32	1.65952	1.67858
47.34	1.67881	1.64636
47.36	1.66643	1.65925
47.38	1.68716	1.70098
47.4	1.6503	1.64974
47.42	1.68169	1.65219
47.44	1.66844	1.65588
47.46	1.67737	1.64023
47.48	1.66787	1.6838
47.5	1.69666	1.62396
47.52	1.68917	1.65158
47.54	1.68169	1.66109
47.56	1.67305	1.63041
47.58	1.62784	1.63348
47.6	1.67075	1.63194
47.62	1.6385	1.61138
47.64	1.6408	1.63961
47.66	1.63936	1.65403
47.68	1.64339	1.61138
47.7	1.61719	1.62857
47.72	1.63706	1.61875
47.74	1.65347	1.62642
47.76	1.61143	1.60586
47.78	1.63648	1.61844
47.8	1.59934	1.64207
47.82	1.63591	1.62366
47.84	1.61978	1.58223
47.86	1.60798	1.58193
47.88	1.63216	1.62304
47.9	1.61892	1.59359
47.92	1.59041	1.60709
47.94	1.6241	1.5899
47.96	1.60999	1.58438
47.98	1.59588	1.59543
48	1.61546	1.5988
48.02	1.59128	1.59451
48.04	1.60884	1.57456
48.06	1.58408	1.57395
48.08	1.60251	1.57149
48.1	1.59732	1.58438
48.12	1.58753	1.56965
48.14	1.59099	1.58346
48.16	1.60481	1.57917
48.18	1.58811	1.56444
48.2	1.5717	1.58193
48.22	1.54751	1.57395
48.24	1.574	1.56045
48.26	1.59531	1.55186
48.28	1.58062	1.56689
48.3	1.56191	1.55094
48.32	1.574	1.56751
48.34	1.57889	1.53651
48.36	1.54607	1.5181
48.38	1.55471	1.54572
48.4	1.56219	1.54173
48.42	1.55759	1.52762
48.44	1.56594	1.57241
48.46	1.54434	1.55339
48.48	1.55644	1.53283
48.5	1.55068	1.52976
48.52	1.55384	1.51626
48.54	1.54866	1.53682
48.56	1.55528	1.54725
48.58	1.5691	1.53467
48.6	1.5429	1.5672
48.62	1.56335	1.5629
48.64	1.51756	1.52731
48.66	1.55298	1.53222
48.68	1.53887	1.53621
48.7	1.54089	1.54142
48.72	1.55039	1.52639
48.74	1.55154	1.53314
48.76	1.56306	1.54265
48.78	1.53945	1.53498
48.8	1.54175	1.52884
48.82	1.55356	1.55462
48.84	1.55989	1.54787
48.86	1.55039	1.5359
48.88	1.56133	1.52332
48.9	1.54319	1.56198
48.92	1.55874	1.54879
48.94	1.54492	1.56658
48.96	1.55096	1.54173
48.98	1.5501	1.54879
49	1.53167	1.5405
49.02	1.53542	1.55308
49.04	1.55154	1.52884
49.06	1.54175	1.53559
49.08	1.55788	1.52884
49.1	1.52822	1.55554
49.12	1.53916	1.55523
49.14	1.55384	1.52792
49.16	1.5668	1.5494
49.18	1.55903	1.50859
49.2	1.54434	1.50276
49.22	1.52332	1.54603
49.24	1.54952	1.53836
49.26	1.57198	1.53866
49.28	1.55356	1.54664
49.3	1.55269	1.54848
49.32	1.52275	1.54664
49.34	1.53945	1.54142
49.36	1.58005	1.52271
49.38	1.55125	1.53743
49.4	1.55586	1.53621
49.42	1.55788	1.52639
49.44	1.55586	1.52577
49.46	1.54809	1.53222
49.48	1.58638	1.55891
49.5	1.54549	1.54817
49.52	1.54837	1.5224
49.54	1.57861	1.55891
49.56	1.54809	1.55063
49.58	1.52793	1.52025
49.6	1.54521	1.53283
49.62	1.56853	1.55431
49.64	1.55759	1.55308
49.66	1.54809	1.55216
49.68	1.57458	1.53928
49.7	1.57026	1.53866
49.72	1.56075	1.54511
49.74	1.55471	1.55922
49.76	1.54751	1.53621
49.78	1.57918	1.54357
49.8	1.56133	1.55063
49.82	1.53887	1.53836
49.84	1.55845	1.5718
49.86	1.56766	1.54848
49.88	1.54952	1.56812
49.9	1.57947	1.55032
49.92	1.58955	1.56352
49.94	1.54204	1.57211
[truncated: 1,503 more rows]

## Sheet: Figure 2c
	Wavenumbers (cm‒1)	Absorbance (a.u.)
Time (min)		0	1	5	15	25	35	45	55	75
	649.893	-2.03924	-1.97819	-1.95525	-1.90671	-1.80573	-1.79705	-1.81257	-1.7883	-1.77561
	651.822	-2.04469	-1.9997	-1.92596	-1.94037	-1.80236	-1.85572	-1.84793	-1.79407	-1.78216
	653.75	-2.01495	-2.01817	-1.8751	-1.91317	-1.79338	-1.84139	-1.83869	-1.77279	-1.76185
	655.679	-1.97818	-2.00908	-1.85333	-1.85826	-1.80443	-1.80713	-1.81311	-1.76494	-1.75886
	657.607	-1.96212	-1.96903	-1.87823	-1.84205	-1.7744	-1.76892	-1.76211	-1.72926	-1.72681
	659.536	-2.00343	-2.01095	-1.95799	-1.88462	-1.81729	-1.79948	-1.79772	-1.78284	-1.81353
	661.464	-2.03153	-2.04971	-1.97235	-1.86552	-1.81706	-1.79498	-1.78656	-1.7868	-1.83007
	663.393	-2.04188	-2.03755	-1.95071	-1.86128	-1.82255	-1.82989	-1.81585	-1.82147	-1.83458
	665.321	-2.03133	-2.00522	-1.93659	-1.8309	-1.79715	-1.78947	-1.76722	-1.7691	-1.74588
	667.25	-2.02269	-2.00429	-1.94593	-1.84032	-1.81603	-1.79438	-1.78135	-1.77845	-1.74554
	669.178	-2.01825	-1.99218	-1.94049	-1.83507	-1.80839	-1.78255	-1.79357	-1.76302	-1.6958
	671.106	-2.00062	-1.9849	-1.9472	-1.83368	-1.82028	-1.77038	-1.78676	-1.75084	-1.66069
	673.035	-2.00134	-1.96351	-1.89894	-1.81249	-1.75829	-1.69765	-1.74045	-1.6949	-1.58709
	674.963	-2.01463	-1.98564	-1.87726	-1.8413	-1.79366	-1.72442	-1.77009	-1.6567	-1.62309
	676.892	-2.01312	-1.98528	-1.83013	-1.7746	-1.69784	-1.68614	-1.68934	-1.52001	-1.56054
	678.82	-2.02635	-1.99106	-1.81017	-1.74744	-1.6387	-1.63525	-1.59962	-1.48729	-1.58547
	680.749	-2.01672	-1.97753	-1.81789	-1.67588	-1.56	-1.47321	-1.38513	-1.31188	-1.44502
	682.677	-2.00996	-1.95837	-1.85709	-1.68241	-1.52227	-1.493	-1.33039	-1.40579	-1.38271
	684.606	-2.00161	-1.94442	-1.83226	-1.63213	-1.42509	-1.39249	-1.22349	-1.26118	-1.243
	686.534	-2.00447	-1.9455	-1.8279	-1.62815	-1.56911	-1.3872	-1.31903	-1.13886	-1.31142
	688.463	-1.9946	-1.93429	-1.80914	-1.58022	-1.52805	-1.35312	-1.26863	-1.12476	-1.147
	690.391	-1.98546	-1.96279	-1.84666	-1.67704	-1.5329	-1.48819	-1.42153	-1.35389	-1.21224
	692.32	-1.98557	-1.9858	-1.87855	-1.70855	-1.54673	-1.51174	-1.4773	-1.38222	-1.33045
	694.248	-1.97811	-1.98639	-1.90739	-1.72849	-1.63995	-1.60632	-1.52433	-1.43311	-1.45888
	696.177	-1.93868	-1.96426	-1.86024	-1.74208	-1.63221	-1.59629	-1.4866	-1.37525	-1.46023
	698.105	-1.93451	-1.94266	-1.86688	-1.77313	-1.6755	-1.65283	-1.56714	-1.53457	-1.54158
	700.033	-1.98428	-1.95864	-1.90427	-1.76697	-1.71559	-1.67825	-1.60416	-1.62843	-1.60791
	701.962	-2.02019	-2.01193	-1.93705	-1.81319	-1.78497	-1.77278	-1.7206	-1.73888	-1.6732
	703.89	-2.0192	-2.01385	-1.91292	-1.82823	-1.78733	-1.79197	-1.75392	-1.75045	-1.69201
	705.819	-2.01425	-1.99018	-1.90289	-1.85648	-1.81033	-1.79852	-1.78006	-1.75303	-1.79864
	707.747	-1.98699	-1.95789	-1.8959	-1.84282	-1.79403	-1.76504	-1.79335	-1.74272	-1.81643
	709.676	-1.98269	-1.95812	-1.89998	-1.86673	-1.82698	-1.80297	-1.8356	-1.79789	-1.82156
	711.604	-1.96185	-1.95531	-1.89249	-1.85791	-1.82687	-1.82027	-1.8325	-1.79583	-1.79552
	713.533	-1.96616	-1.97853	-1.91433	-1.87503	-1.85983	-1.85246	-1.86572	-1.82937	-1.83565
	715.461	-1.98975	-1.98821	-1.9386	-1.88136	-1.88697	-1.86066	-1.88447	-1.86542	-1.87298
	717.39	-2.00745	-2.00376	-1.94359	-1.88867	-1.92574	-1.88185	-1.90123	-1.90339	-1.92048
	719.318	-2.0082	-2.00752	-1.93812	-1.89426	-1.91602	-1.88381	-1.87944	-1.90161	-1.92538
	721.247	-2.01122	-2.02592	-1.96419	-1.92835	-1.91874	-1.9069	-1.90335	-1.9181	-1.94648
	723.175	-2.00795	-2.01818	-1.96072	-1.92066	-1.90434	-1.89226	-1.90056	-1.90627	-1.92077
	725.104	-1.99546	-2.0038	-1.95708	-1.91154	-1.90755	-1.91011	-1.90797	-1.89602	-1.92042
	727.032	-2.00512	-2.00549	-1.95593	-1.9203	-1.91171	-1.90137	-1.92172	-1.86749	-1.92893
	728.96	-2.02297	-2.00633	-1.96726	-1.93885	-1.91975	-1.91894	-1.93948	-1.88179	-1.94528
	730.889	-2.00339	-2.0009	-1.96237	-1.92628	-1.90472	-1.91279	-1.93663	-1.88649	-1.92099
	732.817	-1.99039	-1.9976	-1.98103	-1.93321	-1.92532	-1.92823	-1.95612	-1.91824	-1.93937
	734.746	-2.0036	-1.99641	-1.97932	-1.93245	-1.9262	-1.92112	-1.9366	-1.92748	-1.94328
	736.674	-2.01488	-2.01536	-1.97954	-1.95196	-1.94031	-1.93823	-1.94241	-1.94958	-1.94405
	738.603	-2.01282	-2.028	-1.98631	-1.972	-1.94536	-1.94781	-1.94194	-1.95452	-1.94259
	740.531	-2.01561	-2.02481	-1.99448	-1.98719	-1.96626	-1.96225	-1.95216	-1.97164	-1.95676
	742.46	-2.01169	-2.01936	-1.98825	-1.97222	-1.95714	-1.95762	-1.95944	-1.95254	-1.95123
	744.388	-2.02627	-2.01654	-1.99937	-1.97795	-1.95908	-1.96182	-1.97754	-1.93982	-1.96412
	746.317	-2.02514	-1.99893	-1.98691	-1.97329	-1.95698	-1.94922	-1.96126	-1.91867	-1.95764
	748.245	-2.0212	-2.00682	-1.97614	-1.98281	-1.96241	-1.96138	-1.96766	-1.93027	-1.95865
	750.174	-2.012	-2.02036	-1.98865	-2.00038	-1.9726	-1.97677	-1.97647	-1.94551	-1.96216
	752.102	-2.01499	-2.02167	-2.00328	-2.00071	-1.98945	-1.97583	-1.98865	-1.95018	-1.97591
	754.03	-2.01098	-2.01494	-1.99739	-1.98984	-1.97056	-1.95138	-1.97629	-1.94339	-1.95401
	755.959	-2.00058	-2.00482	-1.99217	-1.9889	-1.96145	-1.96102	-1.96834	-1.96254	-1.93584
	757.888	-1.99494	-2.00059	-1.99372	-1.98786	-1.97264	-1.97667	-1.96281	-1.95503	-1.93097
	759.816	-2.00031	-1.9979	-1.99852	-1.99937	-1.98519	-1.97549	-1.9777	-1.94722	-1.95632
	761.744	-1.998	-1.98832	-2.00036	-1.99908	-1.98507	-1.95732	-1.97767	-1.95374	-1.96153
	763.673	-1.99481	-1.99096	-1.99295	-1.98342	-1.9717	-1.96001	-1.97012	-1.96704	-1.9531
	765.601	-1.9928	-2.00362	-1.9919	-1.98351	-1.96492	-1.96447	-1.96864	-1.9713	-1.95123
	767.53	-1.9862	-2.00256	-2.0013	-1.98883	-1.97493	-1.97483	-1.98375	-1.9788	-1.96272
	769.458	-1.99757	-2.00479	-2.01666	-1.99795	-1.98091	-1.98572	-1.99743	-1.97627	-1.96287
	771.387	-2.02806	-2.02036	-2.02906	-2.02149	-1.99329	-2.00362	-2.01679	-2.00489	-1.98179
	773.315	-2.03382	-2.03203	-2.04034	-2.04084	-2.01213	-2.01495	-2.01234	-2.01668	-1.98358
	775.244	-2.00395	-2.01949	-2.02467	-2.02312	-1.99415	-2.004	-1.99269	-1.9957	-1.98399
	777.172	-1.98588	-2.00726	-2.00969	-1.99375	-1.98444	-1.98905	-1.97053	-1.97528	-1.96849
	779.101	-2.00165	-2.01939	-2.02852	-2.00263	-2.00572	-2.00512	-1.98779	-2.0061	-1.98624
	781.029	-1.98232	-2.01163	-2.02629	-2.00067	-1.99408	-1.99546	-1.97986	-1.98686	-1.97502
	782.957	-1.99296	-2.01846	-2.0186	-1.9914	-1.98277	-1.99393	-1.97883	-1.96297	-1.9687
	784.886	-2.00437	-2.01786	-2.00815	-1.99675	-1.98193	-1.98948	-1.98005	-1.96255	-1.95389
	786.814	-2.00673	-2.00917	-2.0028	-2.00701	-1.97892	-1.98289	-1.98042	-1.96878	-1.95023
	788.743	-1.9978	-2.00947	-2.00204	-2.0028	-1.97147	-1.98284	-1.97907	-1.96425	-1.95861
	790.671	-2.00909	-2.00705	-2.01576	-2.01205	-1.97829	-1.9962	-1.99327	-1.98233	-1.98581
	792.6	-2.0146	-2.00517	-2.02222	-2.02574	-2.00037	-2.00645	-2.00261	-1.9809	-1.99712
	794.528	-2.02087	-2.00297	-2.01839	-2.02265	-2.00409	-1.99504	-1.9983	-1.98017	-1.99013
	796.457	-2.01022	-1.99803	-2.01463	-2.00539	-1.97195	-1.9662	-1.98082	-1.97636	-1.96396
	798.385	-1.99448	-1.99967	-1.9959	-1.97854	-1.96097	-1.96972	-1.97565	-1.97355	-1.95601
	800.314	-2.01293	-2.02714	-2.00463	-1.99381	-1.99892	-2.00824	-2.00224	-1.99607	-1.99006
	802.242	-2.01545	-2.02795	-2.01576	-2.00117	-1.9973	-1.99762	-2.00569	-1.99589	-1.979
	804.171	-1.99113	-2.01301	-2.0141	-1.98511	-1.98356	-1.97784	-1.98566	-1.97025	-1.94035
	806.099	-1.98251	-2.00339	-2.00477	-1.97811	-1.9747	-1.97864	-1.9818	-1.97005	-1.94122
	808.028	-1.98685	-2.00239	-2.01222	-1.99604	-1.97876	-1.9855	-1.98166	-1.97862	-1.96423
	809.956	-2.00429	-2.00938	-2.01775	-2.01266	-1.98404	-1.99424	-1.99312	-1.99031	-1.97459
	811.885	-1.99138	-1.99164	-1.99706	-2.00707	-1.98203	-1.98874	-1.98578	-1.98005	-1.95495
	813.813	-1.98374	-1.98881	-1.98663	-1.98373	-1.97856	-1.97772	-1.98392	-1.96954	-1.95112
	815.741	-2.00537	-1.9993	-1.9885	-1.9853	-1.98411	-1.98746	-1.98298	-1.97771	-1.96221
	817.67	-2.0182	-2.00388	-1.98996	-1.98935	-1.98551	-1.98362	-1.97371	-1.98978	-1.96548
	819.598	-2.00957	-2.0008	-1.99899	-1.98791	-1.99126	-1.97825	-1.9743	-1.97804	-1.96074
	821.527	-2.00077	-1.99677	-1.98732	-1.98358	-1.9848	-1.98348	-1.97659	-1.96555	-1.95085
	823.455	-1.99218	-1.99447	-1.98566	-1.97927	-1.9749	-1.97586	-1.97613	-1.96382	-1.94371
	825.384	-2.00147	-2.00446	-2.00038	-1.97276	-1.97636	-1.96955	-1.96936	-1.97162	-1.945
	827.312	-2.00921	-2.01108	-2.00033	-1.9725	-1.98617	-1.96316	-1.96723	-1.96162	-1.95172
	829.241	-2.0138	-2.00609	-1.9921	-1.9727	-1.98193	-1.96776	-1.97395	-1.95769	-1.95085
	831.169	-2.01156	-2.01132	-1.99287	-1.99148	-1.99115	-1.98938	-1.97528	-1.97097	-1.95425
	833.098	-2.01385	-2.00226	-1.99814	-1.98692	-1.98246	-1.99134	-1.96364	-1.96623	-1.95457
	835.026	-1.99502	-1.98798	-1.99609	-1.96178	-1.96522	-1.97492	-1.94933	-1.94805	-1.93876
	836.955	-1.9687	-1.9748	-1.96976	-1.94306	-1.95207	-1.95272	-1.94122	-1.93134	-1.92502
	838.883	-1.99354	-1.99461	-1.97839	-1.97336	-1.97051	-1.96587	-1.96031	-1.9337	-1.94315
	840.812	-2.02827	-2.01961	-2.00056	-1.98702	-1.98813	-1.968	-1.98577	-1.95541	-1.95402
	842.74	-2.01464	-2.00376	-2.00168	-1.98711	-1.98541	-1.95593	-1.98011	-1.95328	-1.94397
	844.668	-1.99896	-1.99015	-1.9878	-1.96789	-1.96481	-1.93719	-1.9652	-1.9369	-1.92218
	846.597	-1.99736	-2.00946	-1.99339	-1.96591	-1.97192	-1.95557	-1.95792	-1.9303	-1.9198
	848.525	-2.00289	-2.0029	-1.98621	-1.9559	-1.9792	-1.95839	-1.93497	-1.92087	-1.91885
	850.454	-2.01807	-1.98796	-1.98957	-1.95719	-1.98019	-1.96215	-1.9306	-1.93741	-1.92296
	852.382	-2.0161	-1.98898	-1.99421	-1.96112	-1.96294	-1.96075	-1.94439	-1.93804	-1.91751
	854.311	-1.99706	-1.98475	-1.98204	-1.96598	-1.96282	-1.94506	-1.95181	-1.92668	-1.90611
	856.239	-2.00379	-1.99804	-1.96589	-1.96377	-1.96543	-1.93896	-1.94808	-1.92595	-1.90175
	858.168	-2.01518	-2.02162	-1.97241	-1.97388	-1.96958	-1.94369	-1.9475	-1.93337	-1.90851
	860.096	-2.02154	-2.01343	-1.97294	-1.96741	-1.94859	-1.93199	-1.95359	-1.92814	-1.90456
	862.025	-2.01952	-1.98932	-1.98012	-1.9705	-1.94482	-1.93311	-1.94453	-1.92076	-1.89732
	863.953	-2.01847	-2.00314	-1.9896	-1.9739	-1.9558	-1.93948	-1.93771	-1.92385	-1.89596
	865.882	-2.00903	-2.015	-1.99142	-1.97821	-1.96793	-1.95072	-1.9448	-1.92948	-1.90226
	867.81	-2.01328	-2.01757	-1.98192	-1.97315	-1.9716	-1.94006	-1.93155	-1.92192	-1.89833
	869.739	-2.00606	-2.00583	-1.96957	-1.97087	-1.95912	-1.9446	-1.92245	-1.89974	-1.89782
	871.667	-2.00965	-2.0096	-1.95299	-1.96665	-1.95202	-1.94743	-1.91397	-1.89609	-1.8955
	873.596	-2.0188	-2.0244	-1.9778	-1.98359	-1.97013	-1.95422	-1.92624	-1.92029	-1.90868
	875.524	-2.0053	-2.00499	-1.99117	-1.96518	-1.95207	-1.93585	-1.9174	-1.90116	-1.88826
	877.452	-1.98694	-1.9965	-1.98594	-1.96828	-1.94704	-1.92595	-1.91043	-1.87443	-1.87338
	879.381	-1.99767	-1.9984	-1.97985	-1.96074	-1.94277	-1.92386	-1.908	-1.87579	-1.87612
	881.309	-2.00221	-2.00434	-1.99668	-1.96624	-1.94109	-1.92982	-1.92364	-1.89464	-1.8922
	883.238	-1.99515	-2.00773	-1.99717	-1.97984	-1.92829	-1.92913	-1.93609	-1.89214	-1.89404
	885.166	-1.99071	-1.99661	-1.98613	-1.97252	-1.91571	-1.91177	-1.91926	-1.87877	-1.87799
	887.095	-2.00803	-2.00894	-1.97604	-1.95738	-1.92233	-1.90787	-1.91478	-1.87146	-1.8709
	889.023	-2.02637	-2.02885	-1.97003	-1.96922	-1.96414	-1.93444	-1.93939	-1.89411	-1.88367
	890.952	-2.03309	-2.02416	-1.9734	-1.96427	-1.97921	-1.93532	-1.93002	-1.89891	-1.87663
	892.88	-2.02389	-2.00544	-2.00392	-1.97023	-1.97989	-1.93574	-1.92217	-1.89149	-1.86145
	894.809	-2.03679	-2.01002	-2.02132	-1.97493	-1.97597	-1.92204	-1.90665	-1.88961	-1.86186
	896.737	-2.03866	-2.01276	-2.00448	-1.98167	-1.96554	-1.93351	-1.91203	-1.90413	-1.87564
	898.666	-2.02226	-1.97886	-1.97103	-1.95683	-1.92439	-1.92595	-1.90576	-1.88121	-1.86913
	900.594	-2.01503	-1.97186	-1.98032	-1.95415	-1.92631	-1.9172	-1.91452	-1.86452	-1.85077
	902.523	-2.00598	-1.99911	-1.98818	-1.95189	-1.93149	-1.90576	-1.90085	-1.85186	-1.8383
	904.451	-1.99954	-2.00226	-2.00121	-1.95471	-1.94515	-1.90124	-1.88825	-1.86057	-1.85299
	906.38	-2.00598	-1.99636	-1.99898	-1.96883	-1.94596	-1.8941	-1.89998	-1.86415	-1.85826
	908.308	-1.99999	-1.98739	-1.97955	-1.96439	-1.93688	-1.89848	-1.89676	-1.86694	-1.85029
	910.236	-2.00129	-1.97665	-1.97476	-1.94611	-1.91903	-1.89744	-1.88502	-1.8636	-1.83355
	912.165	-2.01208	-1.99008	-1.98501	-1.95433	-1.924	-1.9093	-1.89587	-1.87893	-1.83518
	914.093	-2.02723	-2.02702	-1.98937	-1.95865	-1.91963	-1.91926	-1.8936	-1.88559	-1.84409
	916.022	-2.02432	-2.02124	-1.98218	-1.95795	-1.92328	-1.91152	-1.87828	-1.85718	-1.84394
	917.95	-2.03871	-2.01925	-1.98542	-1.96893	-1.93015	-1.91059	-1.87402	-1.83497	-1.83236
	919.879	-2.04886	-2.03298	-1.98514	-1.98634	-1.92951	-1.93457	-1.89461	-1.85443	-1.83317
	921.807	-2.03507	-2.01334	-1.96496	-1.95417	-1.90843	-1.91625	-1.88673	-1.8343	-1.80904
	923.736	-2.01377	-2.00161	-1.96492	-1.94677	-1.91194	-1.90404	-1.88647	-1.81547	-1.81932
	925.664	-2.01702	-2.00779	-1.97495	-1.93824	-1.92326	-1.90075	-1.87842	-1.82329	-1.82497
	927.593	-2.02466	-2.00849	-1.97611	-1.94749	-1.93118	-1.89495	-1.88171	-1.83679	-1.82007
	929.521	-2.0254	-2.01945	-1.9588	-1.95613	-1.93119	-1.90035	-1.8845	-1.83541	-1.7953
	931.449	-2.00808	-2.00834	-1.94565	-1.94146	-1.92502	-1.89015	-1.86213	-1.82545	-1.79605
	933.378	-1.9892	-1.98258	-1.9342	-1.91759	-1.90132	-1.8531	-1.82899	-1.79983	-1.78856
	935.307	-1.97718	-1.96624	-1.95376	-1.90827	-1.89501	-1.8453	-1.81772	-1.77516	-1.77163
	937.235	-1.97932	-1.97535	-1.95174	-1.91229	-1.87318	-1.83173	-1.80004	-1.73246	-1.72693
	939.163	-1.99971	-1.99725	-1.95924	-1.94126	-1.87936	-1.84207	-1.81011	-1.73317	-1.72861
	941.092	-2.00265	-1.99521	-1.96107	-1.92959	-1.86874	-1.8264	-1.79777	-1.74425	-1.70079
	943.02	-1.98703	-1.98889	-1.94296	-1.90991	-1.83692	-1.81093	-1.78883	-1.75144	-1.69381
	944.949	-2.024	-1.99969	-1.94738	-1.91318	-1.82692	-1.80222	-1.78871	-1.72106	-1.67973
	946.877	-2.02648	-2.00577	-1.94667	-1.91716	-1.82437	-1.77126	-1.77049	-1.69652	-1.65602
	948.806	-1.9915	-1.98879	-1.92162	-1.8888	-1.78692	-1.71795	-1.71445	-1.6773	-1.63982
	950.734	-2.00127	-1.9608	-1.89969	-1.86709	-1.7957	-1.7112	-1.70509	-1.67415	-1.65188
	952.663	-2.02107	-1.96638	-1.87301	-1.85948	-1.76116	-1.678	-1.71513	-1.64364	-1.63832
	954.591	-2.00966	-1.97479	-1.88756	-1.86556	-1.74871	-1.69405	-1.70675	-1.59789	-1.59487
	956.52	-2.00231	-1.9523	-1.90481	-1.82914	-1.74039	-1.68634	-1.68094	-1.56982	-1.59641
	958.448	-2.02325	-1.94853	-1.95985	-1.81049	-1.80507	-1.66666	-1.68697	-1.62639	-1.62872
	960.376	-2.05563	-1.97733	-1.95228	-1.7895	-1.80712	-1.60315	-1.65091	-1.63492	-1.55627
	962.305	-2.02681	-1.97211	-1.88626	-1.81432	-1.76191	-1.6302	-1.57976	-1.58877	-1.49669
	964.234	-1.9588	-1.93773	-1.88839	-1.83046	-1.77667	-1.59942	-1.55845	-1.57041	-1.4432
	966.162	-1.96197	-1.95088	-1.90036	-1.80674	-1.75935	-1.54905	-1.55104	-1.56495	-1.41647
	968.09	-1.98733	-1.96885	-1.884	-1.78389	-1.70762	-1.44808	-1.56074	-1.53931	-1.45491
	970.019	-2.0179	-1.94037	-1.89643	-1.78906	-1.71858	-1.3972	-1.57276	-1.48615	-1.3187
	971.947	-2.0474	-1.92089	-1.93244	-1.80734	-1.67602	-1.54528	-1.57771	-1.47406	-1.23524
	973.876	-1.97236	-1.91519	-1.91134	-1.77668	-1.50785	-1.58507	-1.55653	-1.15773	-1.27723
	975.804	-1.97969	-1.95741	-1.89875	-1.74064	-1.51629	-1.62052	-1.58026	-1.35739	-1.17255
	977.733	-2.06579	-2.0264	-1.95179	-1.7172	-1.52316	-1.6534	-1.49591	-1.4576	-1.05026
	979.661	-2.12726	-2.00973	-1.96439	-1.68572	-1.5069	-1.62797	-1.44043	-1.46359	-0.91411
	981.59	-2.0527	-1.95841	-1.88321	-1.69331	-1.48993	-1.37914	-1.37351	-1.3376	-1.15178
	983.518	-2.02146	-2.00567	-1.91953	-1.72714	-1.5587	-1.24053	-1.39431	-1.33273	-1.43314
	985.447	-1.98459	-1.97349	-1.93871	-1.66812	-1.54448	-1.20025	-1.12809	-1.08982	-1.23129
	987.375	-2.00455	-2.01695	-1.95998	-1.69253	-1.56225	-1.35019	-1.16012	-0.96979	-0.99753
	989.303	-1.96298	-1.99728	-1.95306	-1.6704	-1.40356	-1.18627	-0.69488	4	-0.86797
	991.232	-1.95662	-1.97184	-1.95193	-1.71633	-1.10309	-0.76872	-1.15368	-0.61635	-1.30839
	993.16	-1.96789	-2.01113	-1.87991	-1.70913	-0.89323	-0.61923	-0.92557	-1.01422	-1.19822
	995.089	-1.98473	-1.96519	-1.82351	-1.70079	-1.14455	-0.72485	-0.87217	-1.20633	-1.1537
	997.017	-2.01025	-1.96124	-1.8632	-1.63988	-1.12958	4	-0.47466	-0.29009	4
	998.946	-2.09201	-2.06962	-1.91139	-1.56133	-1.35447	-0.70845	4	4	4
	1000.87	-2.09757	-2.05218	-1.83955	-1.56065	-1.4153	-0.7904	4	4	4
	1002.8	-2.10244	-2.09473	-1.92493	-1.57851	-1.57593	-1.35648	4	-0.70055	4
	1004.73	-2.13606	-2.12543	-2.01241	-1.70853	-1.355	-1.39428	4	4	4
	1006.66	-2.10817	-2.12457	-2.08498	-1.8046	-1.385	-1.44582	4	0.31031	4
	1008.59	-2.06825	-2.0466	-1.93799	-1.78225	-1.21529	-1.2791	4	-0.66716	4
	1010.52	-2.04662	-2.01667	-1.85648	-1.67394	-0.76964	-1.45327	4	-0.82993	4
	1012.45	-2.02181	-2.0083	-1.8212	-1.49584	-0.68291	-1.32084	4	4	4
	1014.37	-1.98094	-2.00742	-1.82772	-1.54996	-1.15667	-1.31699	-0.90314	4	-1.14817
	1016.3	-1.93767	-1.98525	-1.9012	-1.61828	-1.39879	-1.12704	-0.69485	4	4
	1018.23	-1.96307	-2.00875	-1.91854	-1.64204	-1.48471	-1.04296	-1.38484	-1.20479	-0.32141
	1020.16	-1.9878	-2.00896	-1.88192	-1.71081	-1.5291	-1.17236	-1.41882	-1.10001	-0.89771
	1022.09	-1.98758	-2.01872	-1.8618	-1.73667	-1.59265	-1.55856	-1.4418	-1.31878	-1.29345
	1024.02	-1.93121	-2.00325	-1.86224	-1.65955	-1.50276	-1.4181	-1.32205	-1.20708	-0.99697
	1025.94	-1.88832	-1.96732	-1.85333	-1.55062	-1.6166	-1.29591	-1.37007	-1.11362	-1.34476
	1027.87	-1.94071	-2.01025	-1.87555	-1.61509	-1.66963	-1.25734	-1.26266	-1.10404	-1.08338
	1029.8	-2.00372	-2.04498	-1.87245	-1.7842	-1.6802	-1.44522	-1.42832	-1.4229	-1.08715
	1031.73	-2.02741	-2.03849	-1.88524	-1.85978	-1.60801	-1.3115	-1.43882	-1.30156	-1.22053
	1033.66	-2.01135	-1.99853	-1.85449	-1.78867	-1.59676	-1.2953	-1.46147	-1.1133	-1.14301
	1035.59	-1.9995	-2.01189	-1.85144	-1.68797	-1.61737	-1.4028	-1.35908	-1.16314	-1.03942
	1037.52	-1.93798	-1.99014	-1.82714	-1.75276	-1.61161	-1.3966	-1.45087	-1.35713	-1.30725
	1039.44	-1.92514	-1.97484	-1.78585	-1.81052	-1.65394	-1.13646	-1.50278	-1.27807	-1.11159
	1041.37	-1.98213	-2.03283	-1.87106	-1.76565	-1.69564	-0.95424	-1.48321	-1.28882	-0.87838
	1043.3	-1.99339	-2.04176	-1.91809	-1.74808	-1.62309	-1.38739	-1.4334	-1.21608	1.75543
	1045.23	-1.96895	-2.01889	-1.88305	-1.72891	-1.62996	-1.46973	-1.42654	-1.20624	-0.68054
	1047.16	-2.02393	-1.987	-1.85223	-1.73204	-1.67928	-1.3742	-1.37581	-1.1565	-0.99012
	1049.09	-2.0178	-1.98159	-1.83033	-1.70874	-1.59778	-1.2853	-1.3128	-0.93263	-0.66162
	1051.01	-1.98242	-1.96963	-1.86633	-1.72632	-1.48558	-1.21541	-1.28259	-0.87629	4
	1052.94	-2.00014	-1.99541	-1.83181	-1.72835	-1.39971	-1.18788	-0.8775	-1.10261	4
	1054.87	-1.95611	-1.96748	-1.784	-1.64568	-1.43746	-1.22726	-0.84322	-1.22703	-0.82221
	1056.8	-1.96948	-1.94422	-1.75267	-1.61352	-1.50983	-1.06593	-1.19474	-1.19167	-1.17448
	1058.73	-2.0046	-1.93403	-1.75971	-1.62376	-1.55391	-1.29523	-1.22892	-1.0659	-1.01456
	1060.66	-2.02301	-1.94122	-1.75388	-1.60559	-1.37056	-1.40014	-1.13142	-0.33472	-0.67505
	1062.59	-2.03172	-1.95634	-1.81356	-1.6869	-1.46405	-1.3959	-1.22434	-0.85839	-1.14429
	1064.51	-2.01752	-1.97144	-1.80542	-1.63266	-1.45147	-1.22352	-1.16267	-1.08777	-1.06095
	1066.44	-1.98993	-1.98241	-1.81868	-1.62121	-1.52912	-1.35671	-1.24582	-1.1509	-1.09104
	1068.37	-2.00934	-1.97797	-1.7784	-1.55767	-1.43204	-1.32499	-1.19635	-0.96803	-0.85711
	1070.3	-2.01936	-1.9899	-1.8028	-1.64285	-1.47691	-1.40795	-1.21593	-1.10871	-1.04011
	1072.23	-1.99786	-1.98597	-1.78379	-1.65156	-1.38194	-1.30033	-1.00965	-0.97466	-1.17961
	1074.16	-2.00222	-1.95859	-1.81468	-1.65742	-1.3652	-1.3503	-1.21118	-1.0049	-1.32518
	1076.08	-2.00455	-1.95659	-1.79951	-1.54282	-1.32499	-1.19691	-1.02631	-0.83251	-1.08366
	1078.01	-2.013	-1.97712	-1.81371	-1.59511	-1.50006	-1.40811	-1.27515	-1.15815	-1.22495
	1079.94	-2.01035	-1.9728	-1.80267	-1.51111	-1.38404	-1.34201	-1.24752	-0.97314	-1.16378
	1081.87	-1.97241	-1.95251	-1.78273	-1.58703	-1.47756	-1.33916	-1.24952	-1.07407	-1.18949
	1083.8	-1.96557	-1.97546	-1.7619	-1.63506	-1.43255	-1.22917	-1.17417	-1.07667	-0.98165
	1085.73	-1.96563	-1.9611	-1.7807	-1.66929	-1.47894	-1.3615	-1.28861	-1.2625	-1.14423
	1087.65	-1.9402	-1.93714	-1.74408	-1.56035	-1.41538	-1.35096	-1.05349	-1.08043	-1.10767
	1089.58	-1.9616	-1.93397	-1.77136	-1.59979	-1.4764	-1.38677	-1.24454	-1.16895	-1.24427
	1091.51	-1.99058	-1.9264	-1.73718	-1.57502	-1.35656	-1.27489	-1.10013	-1.05247	-1.16995
	1093.44	-1.97232	-1.9295	-1.7529	-1.61656	-1.4719	-1.34849	-1.14933	-1.19001	-1.15542
	1095.37	-1.96941	-1.93961	-1.72799	-1.55944	-1.4882	-1.33801	-1.15764	-1.10162	-0.85196
	1097.3	-1.99509	-1.94867	-1.75311	-1.58229	-1.51859	-1.41401	-1.26714	-1.26662	-1.16229
	1099.23	-2.00854	-1.96551	-1.73043	-1.54133	-1.40734	-1.29306	-1.11068	-1.23972	-1.15507
	1101.15	-1.9969	-1.96775	-1.7299	-1.60574	-1.45198	-1.35987	-1.28419	-1.25633	-1.14994
	1103.08	-1.99382	-1.94593	-1.70074	-1.56138	-1.44058	-1.21507	-1.26376	-0.98961	-0.8927
	1105.01	-1.98731	-1.93434	-1.72029	-1.57875	-1.48827	-1.36669	-1.29546	-1.01376	-1.01825
	1106.94	-1.98611	-1.92153	-1.68911	-1.51137	-1.33376	-1.31911	-1.06566	-0.92517	-0.65694
	1108.87	-1.97893	-1.91205	-1.7174	-1.5181	-1.31679	-1.33841	-1.15105	-1.19466	-0.90959
	1110.8	-1.98462	-1.90501	-1.68771	-1.41508	-1.29058	-1.18003	-0.95052	-1.05771	-0.74147
	1112.72	-1.98648	-1.92758	-1.66343	-1.46941	-1.36425	-1.24074	-0.95878	-1.05731	-0.94984
	1114.65	-1.98983	-1.93442	-1.61135	-1.46185	-1.26757	-1.11472	-0.57313	-0.68965	-0.77607
	1116.58	-1.99189	-1.93218	-1.65142	-1.47776	-1.34561	-1.13702	-0.82491	-0.9267	-0.96586
	1118.51	-1.99397	-1.9384	-1.63524	-1.41218	-1.17647	-0.97548	-0.62076	-0.82002	-0.78718
	1120.44	-1.99068	-1.93936	-1.62373	-1.46612	-1.20011	-1.05502	-0.98759	-1.01884	-0.9251
	1122.37	-1.97982	-1.93211	-1.57107	-1.38899	-1.11757	-0.98436	-0.91778	-0.9288	-0.7482
	1124.3	-1.967	-1.92358	-1.60058	-1.37007	-1.15179	-1.11884	-0.97265	-1.01027	-0.85358
	1126.22	-1.96644	-1.92093	-1.58603	-1.29458	-1.0369	-0.96334	-0.75131	-0.79482	-0.67013
	1128.15	-1.9819	-1.93206	-1.61117	-1.36687	-1.15154	-1.07418	-0.93025	-0.83061	-0.77519
	1130.08	-1.97866	-1.94388	-1.58152	-1.30872	-1.08131	-0.99327	-0.74575	-0.63424	-0.5123
	1132.01	-1.96578	-1.94192	-1.58314	-1.34149	-1.14407	-1.04844	-0.93848	-0.87739	-0.82101
	1133.94	-1.97141	-1.93812	-1.55541	-1.30517	-1.08134	-0.85106	-0.82677	-0.74479	-0.73891
	1135.87	-1.98811	-1.93959	-1.57183	-1.34649	-1.17867	-1.04011	-0.90097	-0.80395	-0.82898
	1137.8	-1.99666	-1.93769	-1.55031	-1.28776	-1.12018	-0.89493	-0.64522	-0.6011	-0.50717
	1139.72	-1.99632	-1.94037	-1.56077	-1.32497	-1.18411	-0.93302	-0.71583	-0.78863	-0.68649
	1141.65	-1.99467	-1.93967	-1.54479	-1.29317	-1.0725	-0.78736	-0.53985	-0.62803	-0.55658
	1143.58	-1.99477	-1.94313	-1.56017	-1.33302	-1.13231	-0.96377	-0.85914	-0.88119	-0.62751
	1145.51	-1.9925	-1.95358	-1.5424	-1.2902	-1.0211	-0.79741	-0.7726	-0.68633	-0.11253
	1147.44	-1.99168	-1.96102	-1.58077	-1.33512	-1.09209	-0.8961	-0.84533	-0.76401	-0.60741
	1149.37	-2.00306	-1.96349	-1.56779	-1.2855	-1.05603	-0.8476	-0.68376	-0.55823	-0.42225
	1151.3	-2.00444	-1.96363	-1.57834	-1.33613	-1.0985	-0.91937	-0.89849	-0.7342	-0.67095
	1153.22	-1.99203	-1.95512	-1.56832	-1.29455	-1.00691	-0.77953	-0.80215	-0.57996	-0.54607
	1155.15	-1.98146	-1.94708	-1.57555	-1.32522	-1.07581	-0.95226	-0.83384	-0.71672	-0.67919
	1157.08	-1.98929	-1.94559	-1.56983	-1.31112	-1.03351	-0.89358	-0.69969	-0.49768	-0.38652
	1159.01	-2.00029	-1.93886	-1.60543	-1.3647	-1.12893	-0.96507	-0.7987	-0.66484	-0.5444
	1160.94	-2.00109	-1.93388	-1.60337	-1.33709	-1.0729	-0.84093	-0.70148	-0.47823	-0.27479
	1162.87	-1.99602	-1.93506	-1.6199	-1.34651	-1.12076	-0.94463	-0.84532	-0.65383	-0.56001
	1164.79	-1.99183	-1.93407	-1.61891	-1.33243	-1.0954	-0.89999	-0.76076	-0.43761	-0.3519
	1166.72	-1.99588	-1.93852	-1.62998	-1.38736	-1.16546	-1.00104	-0.84466	-0.70212	-0.56784
	1168.65	-1.9985	-1.93797	-1.6293	-1.37961	-1.14918	-1.00459	-0.72681	-0.65596	-0.50868
	1170.58	-1.99089	-1.93608	-1.64434	-1.41154	-1.22098	-1.05773	-0.84521	-0.7836	-0.66623
	1172.51	-1.99291	-1.93817	-1.64092	-1.38695	-1.18464	-1.00354	-0.79911	-0.71864	-0.42102
	1174.44	-1.99113	-1.93082	-1.6452	-1.40723	-1.19025	-1.05418	-0.88631	-0.82935	-0.5135
	1176.37	-1.98994	-1.92826	-1.64322	-1.41798	-1.16647	-0.96517	-0.82672	-0.67041	-0.53955
	1178.29	-1.9917	-1.93707	-1.66124	-1.45481	-1.26223	-1.01288	-0.90065	-0.69282	-0.64895
	1180.22	-1.99234	-1.9423	-1.66473	-1.44932	-1.25033	-0.97652	-0.82831	-0.60374	-0.53751
	1182.15	-1.99426	-1.94339	-1.67706	-1.46368	-1.28474	-1.07002	-0.89471	-0.81552	-0.66114
	1184.08	-1.99887	-1.94857	-1.67467	-1.47287	-1.28299	-1.04614	-0.85043	-0.78554	-0.52932
	1186.01	-2.00327	-1.95691	-1.68658	-1.51878	-1.30852	-1.08214	-0.94324	-0.84792	-0.71403
	1187.94	-1.99929	-1.95215	-1.68729	-1.50701	-1.28884	-1.09058	-0.91125	-0.79813	-0.61977
	1189.86	-1.99383	-1.94627	-1.6927	-1.50643	-1.31622	-1.16371	-0.95671	-0.84549	-0.71065
	1191.79	-1.99502	-1.94852	-1.68432	-1.49568	-1.29684	-1.13581	-0.93423	-0.79619	-0.68108
	1193.72	-1.99491	-1.95499	-1.68807	-1.50844	-1.32444	-1.14917	-1.02078	-0.86906	-0.73645
	1195.65	-1.99152	-1.95095	-1.6852	-1.5064	-1.32917	-1.122	-0.98755	-0.82397	-0.64081
	1197.58	-1.98709	-1.94571	-1.68652	-1.52344	-1.35392	-1.17457	-1.00514	-0.89367	-0.72204
	1199.51	-1.99141	-1.94911	-1.68774	-1.51292	-1.33901	-1.16732	-0.99135	-0.86103	-0.72228
	1201.43	-1.99613	-1.95249	-1.6985	-1.52039	-1.35335	-1.18294	-1.02991	-0.87856	-0.79553
	1203.36	-1.99908	-1.95578	-1.69182	-1.52355	-1.34983	-1.17834	-1.0312	-0.83193	-0.7756
	1205.29	-1.99963	-1.95935	-1.69564	-1.54627	-1.37769	-1.21959	-1.09803	-0.93477	-0.83669
	1207.22	-1.99555	-1.95965	-1.70303	-1.54731	-1.37728	-1.21661	-1.08531	-0.92691	-0.78588
	1209.15	-1.99283	-1.9606	-1.72322	-1.56674	-1.40938	-1.25418	-1.1101	-0.9758	-0.83427
	1211.08	-1.99319	-1.96361	-1.73931	-1.57801	-1.42822	-1.27332	-1.11945	-0.99847	-0.86437
	1213.01	-1.99355	-1.96756	-1.76013	-1.60983	-1.45938	-1.31132	-1.17656	-1.05196	-0.98004
	1214.93	-1.99653	-1.9718	-1.7743	-1.62894	-1.47203	-1.31579	-1.18551	-1.05842	-0.97882
	1216.86	-1.9977	-1.97624	-1.79453	-1.65331	-1.5045	-1.35519	-1.23446	-1.11853	-1.01388
	1218.79	-1.9974	-1.9774	-1.80626	-1.66907	-1.52452	-1.38159	-1.2548	-1.14296	-1.01771
	1220.72	-1.99641	-1.97795	-1.81458	-1.6885	-1.5513	-1.42189	-1.29143	-1.18396	-1.05994
	1222.65	-1.99317	-1.97828	-1.81394	-1.69373	-1.56259	-1.43749	-1.30905	-1.19555	-1.07616
	1224.58	-1.99378	-1.98113	-1.82477	-1.71036	-1.5861	-1.45948	-1.34055	-1.23891	-1.14139
	1226.51	-1.99612	-1.98181	-1.83498	-1.72026	-1.5938	-1.47144	-1.35448	-1.25627	-1.16951
	1228.43	-1.9959	-1.98246	-1.8409	-1.73204	-1.6143	-1.49328	-1.38936	-1.28443	-1.19448
	1230.36	-1.99604	-1.98673	-1.84371	-1.73969	-1.62256	-1.505	-1.40095	-1.29655	-1.21317
	1232.29	-1.99797	-1.98622	-1.84868	-1.75194	-1.63702	-1.53089	-1.41942	-1.33113	-1.25521
	1234.22	-1.99903	-1.9839	-1.84164	-1.75227	-1.64391	-1.5419	-1.4395	-1.34434	-1.27518
	1236.15	-2.00029	-1.98644	-1.84305	-1.7569	-1.65813	-1.56173	-1.47249	-1.37217	-1.31343
	1238.08	-2.0005	-1.98914	-1.84689	-1.75933	-1.66376	-1.57141	-1.48876	-1.39808	-1.33218
	1240	-1.99947	-1.98806	-1.84596	-1.76359	-1.67549	-1.58605	-1.50524	-1.43203	-1.35653
	1241.93	-1.99925	-1.98637	-1.83991	-1.76465	-1.68373	-1.59629	-1.5153	-1.44984	-1.37577
	1243.86	-2.00015	-1.98657	-1.83367	-1.76805	-1.6947	-1.61475	-1.53451	-1.47655	-1.40979
	1245.79	-1.99841	-1.98433	-1.82261	-1.76218	-1.69224	-1.61916	-1.54496	-1.48475	-1.41992
	1247.72	-1.99564	-1.98003	-1.81032	-1.75437	-1.68506	-1.61733	-1.55456	-1.49201	-1.43457
	1249.65	-1.99726	-1.98001	-1.7928	-1.73934	-1.67147	-1.60611	-1.55063	-1.488	-1.43827
	1251.58	-1.99762	-1.97998	-1.77781	-1.72467	-1.65952	-1.59732	-1.54644	-1.48706	-1.44438
	1253.5	-1.99743	-1.97776	-1.75312	-1.70237	-1.64007	-1.58028	-1.52906	-1.47817	-1.43742
	1255.43	-1.99697	-1.97519	-1.72902	-1.68231	-1.62586	-1.56667	-1.51499	-1.47637	-1.4319
	1257.36	-1.99538	-1.97191	-1.70358	-1.65731	-1.60129	-1.54699	-1.49636	-1.45722	-1.41322
	1259.29	-1.99552	-1.96917	-1.67303	-1.62578	-1.56811	-1.5179	-1.46784	-1.42683	-1.38967
	1261.22	-1.99673	-1.96515	-1.61309	-1.5623	-1.50384	-1.44942	-1.403	-1.3644	-1.32312
	1263.15	-1.99475	-1.95636	-1.53776	-1.49134	-1.42966	-1.36838	-1.33509	-1.28773	-1.2455
	1265.07	-1.99404	-1.9455	-1.44997	-1.39975	-1.33204	-1.26633	-1.24272	-1.18585	-1.14476
	1267	-1.99567	-1.93784	-1.36755	-1.31499	-1.23937	-1.17737	-1.14694	-1.10277	-1.06006
	1268.93	-1.99631	-1.92798	-1.25322	-1.20407	-1.11507	-1.04371	-1.01854	-0.96131	-0.92383
	1270.86	-1.9965	-1.91465	-1.13144	-1.08585	-0.98878	-0.91868	-0.89327	-0.81629	-0.7734
	1272.79	-1.99802	-1.90006	-0.96271	-0.91367	-0.78581	-0.73601	-0.6763	-0.61137	-0.58015
	1274.72	-1.99873	-1.88449	-0.84875	-0.77007	-0.63857	-0.60077	-0.50633	-0.45457	-0.4584
	1276.64	-1.99899	-1.8667	-0.68338	-0.58282	-0.45722	-0.34192	-0.29638	-0.22397	-0.21782
	1278.57	-1.99834	-1.85539	-0.64064	-0.56331	-0.4637	-0.24071	-0.28917	-0.29849	-0.24831
	1280.5	-1.99696	-1.85463	-0.71592	-0.61583	-0.52416	-0.36012	-0.35124	-0.34144	-0.2955
	1282.43	-1.99635	-1.87054	-0.96679	-0.89001	-0.82863	-0.73257	-0.71874	-0.65696	-0.62627
	1284.36	-1.99566	-1.90593	-1.21627	-1.17018	-1.11231	-1.04762	-1.02648	-0.97551	-0.9449
	1286.29	-1.99593	-1.9407	-1.50645	-1.47929	-1.43659	-1.39491	-1.36988	-1.3332	-1.30272
	1288.22	-1.99733	-1.9622	-1.72273	-1.69694	-1.66879	-1.63746	-1.61309	-1.58379	-1.55896
	1290.14	-1.99763	-1.96874	-1.81321	-1.78688	-1.76602	-1.73874	-1.71527	-1.68842	-1.66779
	1292.07	-1.99586	-1.9684	-1.83857	-1.81335	-1.79437	-1.76821	-1.74336	-1.71992	-1.70205
	1294	-1.99572	-1.96721	-1.84648	-1.8246	-1.8046	-1.78051	-1.75576	-1.73486	-1.71701
	1295.93	-1.9975	-1.96375	-1.84561	-1.82649	-1.80625	-1.78228	-1.76148	-1.7398	-1.72089
	1297.86	-1.9978	-1.95898	-1.84107	-1.82261	-1.80306	-1.77913	-1.76111	-1.73924	-1.71949
	1299.79	-1.99738	-1.95397	-1.83443	-1.81444	-1.79746	-1.77549	-1.7539	-1.73411	-1.71465
	1301.71	-1.99727	-1.94805	-1.82467	-1.80444	-1.78908	-1.76964	-1.74726	-1.72988	-1.71091
	1303.64	-1.99648	-1.94026	-1.81229	-1.79237	-1.77841	-1.75842	-1.73803	-1.72191	-1.70332
	1305.57	-1.99577	-1.93252	-1.79983	-1.7823	-1.76908	-1.74764	-1.72804	-1.71036	-1.69232
	1307.5	-1.99547	-1.92467	-1.78712	-1.76887	-1.75614	-1.73491	-1.71555	-1.69648	-1.6794
	1309.43	-1.99603	-1.91542	-1.77286	-1.75518	-1.74114	-1.72066	-1.70195	-1.68298	-1.6665
	1311.36	-1.99615	-1.90499	-1.75531	-1.74053	-1.72256	-1.70322	-1.68591	-1.66742	-1.65195
	1313.29	-1.995	-1.89295	-1.73672	-1.72272	-1.70581	-1.68622	-1.66784	-1.64917	-1.63469
	1315.21	-1.9941	-1.88025	-1.71531	-1.70142	-1.68659	-1.66882	-1.64658	-1.62882	-1.61351
	1317.14	-1.99392	-1.86826	-1.69739	-1.68085	-1.66933	-1.6497	-1.62796	-1.61302	-1.59458
	1319.07	-1.9945	-1.85179	-1.6755	-1.65422	-1.64632	-1.62108	-1.60431	-1.59007	-1.56946
	1321	-1.99551	-1.8364	-1.65305	-1.63177	-1.62336	-1.60001	-1.58083	-1.56638	-1.54952
	1322.93	-1.99579	-1.82156	-1.62762	-1.6101	-1.59853	-1.57746	-1.55685	-1.54348	-1.52661
	1324.86	-1.99562	-1.80608	-1.60274	-1.58763	-1.57418	-1.55261	-1.53508	-1.51846	-1.50219
	1326.79	-1.99566	-1.78875	-1.57561	-1.56032	-1.54646	-1.52681	-1.5082	-1.48816	-1.47534
	1328.71	-1.99533	-1.77023	-1.55262	-1.53853	-1.52428	-1.50253	-1.4837	-1.46413	-1.45136
	1330.64	-1.9952	-1.75343	-1.52736	-1.51348	-1.4972	-1.47801	-1.45832	-1.44342	-1.42352
	1332.57	-1.99482	-1.73954	-1.5076	-1.49226	-1.47589	-1.46083	-1.43706	-1.4261	-1.40256
	1334.5	-1.99347	-1.72358	-1.48283	-1.46749	-1.45642	-1.43332	-1.41269	-1.40018	-1.38108
	1336.43	-1.99293	-1.71227	-1.46825	-1.45354	-1.44349	-1.41531	-1.4002	-1.38081	-1.36841
	1338.36	-1.99246	-1.70111	-1.45092	-1.43702	-1.42126	-1.39606	-1.37657	-1.3557	-1.34452
	1340.29	-1.99153	-1.68936	-1.43516	-1.42204	-1.41039	-1.39009	-1.35879	-1.34112	-1.33395
	1342.21	-1.99263	-1.68622	-1.41978	-1.40995	-1.40241	-1.38124	-1.35472	-1.33849	-1.32845
	1344.14	-1.99336	-1.68881	-1.41926	-1.41108	-1.40298	-1.38175	-1.36015	-1.3464	-1.33228
	1346.07	-1.99411	-1.69547	-1.41827	-1.4145	-1.40251	-1.38421	-1.36439	-1.35317	-1.33867
	1348	-1.99373	-1.70585	-1.42945	-1.42603	-1.41276	-1.39569	-1.37568	-1.36467	-1.3491
	1349.93	-1.99209	-1.70954	-1.43362	-1.42492	-1.41437	-1.39428	-1.37962	-1.36633	-1.35318
	1351.86	-1.99041	-1.71136	-1.43211	-1.42421	-1.41293	-1.39628	-1.38434	-1.37136	-1.3584
	1353.78	-1.99061	-1.70563	-1.41199	-1.40854	-1.39867	-1.3792	-1.36721	-1.35796	-1.34294
	1355.71	-1.98974	-1.68877	-1.38325	-1.38602	-1.36909	-1.34804	-1.33888	-1.32581	-1.31064
	1357.64	-1.98831	-1.67248	-1.35323	-1.35262	-1.33043	-1.31455	-1.30701	-1.29436	-1.27652
	1359.57	-1.98657	-1.6705	-1.34457	-1.33817	-1.3197	-1.30852	-1.29582	-1.2797	-1.25955
	1361.5	-1.98515	-1.72109	-1.39787	-1.39068	-1.38507	-1.37348	-1.35497	-1.3353	-1.32346
	1363.43	-1.98671	-1.7936	-1.47407	-1.47238	-1.47116	-1.45938	-1.4446	-1.4282	-1.41919
	1365.36	-1.98537	-1.77919	-1.44001	-1.43842	-1.4343	-1.42729	-1.40902	-1.39819	-1.38392
	1367.28	-1.98401	-1.73565	-1.38148	-1.37583	-1.36532	-1.35613	-1.3336	-1.3265	-1.31203
	1369.21	-1.98383	-1.67454	-1.29337	-1.27635	-1.26571	-1.2389	-1.22759	-1.21744	-1.20346
	1371.14	-1.98308	-1.63857	-1.2349	-1.21171	-1.20502	-1.1699	-1.1681	-1.14935	-1.13359
	1373.07	-1.98357	-1.62178	-1.18944	-1.16617	-1.15514	-1.11762	-1.12043	-1.09662	-1.08549
	1375	-1.98367	-1.61466	-1.16058	-1.14712	-1.11767	-1.0906	-1.08846	-1.07065	-1.05446
	1376.92	-1.98323	-1.60902	-1.12527	-1.10952	-1.08647	-1.06621	-1.05766	-1.03172	-1.023
	1378.85	-1.98388	-1.61978	-1.12339	-1.10848	-1.09791	-1.07815	-1.06251	-1.02561	-1.02924
	1380.78	-1.98399	-1.64016	-1.12099	-1.10915	-1.10092	-1.07415	-1.06166	-1.03587	-1.02426
	1382.71	-1.98351	-1.66636	-1.14707	-1.12934	-1.11728	-1.08946	-1.08245	-1.06892	-1.0425
	1384.64	-1.98416	-1.69138	-1.16316	-1.13361	-1.12771	-1.10453	-1.0892	-1.07735	-1.0597
	1386.57	-1.98533	-1.72529	-1.20357	-1.16195	-1.15583	-1.13888	-1.11689	-1.10369	-1.09401
	1388.5	-1.98651	-1.76338	-1.20902	-1.18162	-1.16262	-1.14899	-1.13709	-1.12507	-1.10877
	1390.42	-1.98777	-1.79072	-1.22505	-1.20357	-1.17946	-1.16898	-1.15753	-1.14651	-1.13265
	1392.35	-1.98957	-1.81446	-1.23636	-1.20772	-1.18824	-1.17879	-1.16225	-1.15891	-1.14424
	1394.28	-1.99075	-1.84324	-1.26516	-1.23241	-1.21073	-1.20397	-1.18412	-1.17997	-1.16209
	1396.21	-1.9903	-1.86775	-1.28802	-1.24823	-1.22426	-1.21225	-1.19915	-1.18096	-1.17067
	1398.14	-1.99196	-1.88711	-1.31992	-1.27564	-1.24639	-1.22972	-1.21431	-1.2025	-1.19714
	1400.07	-1.99166	-1.90755	-1.34042	-1.28127	-1.25854	-1.23976	-1.23011	-1.21973	-1.21295
	1401.99	-1.99155	-1.91886	-1.3605	-1.29218	-1.27669	-1.25905	-1.2482	-1.23331	-1.22957
	1403.92	-1.99312	-1.93051	-1.38196	-1.30522	-1.28939	-1.27151	-1.25523	-1.2416	-1.24303
	1405.85	-1.99484	-1.9457	-1.42738	-1.34114	-1.31804	-1.29944	-1.28261	-1.26709	-1.26675
	1407.78	-1.99561	-1.95642	-1.46696	-1.36328	-1.33813	-1.32015	-1.30524	-1.28827	-1.28324
	1409.71	-1.99655	-1.96676	-1.52314	-1.40125	-1.37425	-1.35507	-1.34251	-1.32886	-1.31918
	1411.64	-1.99795	-1.97831	-1.59627	-1.45953	-1.43198	-1.40966	-1.39765	-1.38844	-1.37881
	1413.57	-1.99852	-1.98663	-1.67122	-1.53472	-1.50321	-1.48283	-1.46827	-1.45898	-1.45211
	1415.49	-1.99849	-1.99114	-1.73161	-1.60584	-1.57187	-1.55103	-1.53692	-1.52658	-1.51845
	1417.42	-1.99814	-1.994	-1.78875	-1.68099	-1.65187	-1.62827	-1.61365	-1.60338	-1.59582
	1419.35	-1.99913	-1.99835	-1.85499	-1.77761	-1.75811	-1.74173	-1.72379	-1.71468	-1.70828
	1421.28	-1.99978	-2.00169	-1.88548	-1.82651	-1.8099	-1.79544	-1.78222	-1.77215	-1.7624
	1423.21	-1.99915	-2.0024	-1.90257	-1.85556	-1.84215	-1.82674	-1.81653	-1.8069	-1.7966
	1425.14	-1.99906	-2.00285	-1.92272	-1.89036	-1.88003	-1.8672	-1.85655	-1.84765	-1.83764
	1427.07	-1.99974	-2.00412	-1.93369	-1.90787	-1.89912	-1.88821	-1.87729	-1.86724	-1.858
	1428.99	-1.99993	-2.00508	-1.94397	-1.92375	-1.9172	-1.90723	-1.89643	-1.88582	-1.877
	1430.92	-2.00019	-2.00614	-1.95429	-1.93821	-1.93388	-1.92491	-1.9144	-1.90446	-1.89549
	1432.85	-2.00007	-2.00597	-1.96037	-1.94703	-1.94342	-1.93451	-1.92472	-1.9155	-1.9059
	1434.78	-1.9995	-2.00524	-1.96419	-1.95416	-1.9494	-1.94133	-1.93261	-1.9236	-1.91394
	1436.71	-1.99941	-2.0059	-1.97203	-1.96501	-1.9624	-1.95544	-1.94668	-1.93854	-1.92882
	1438.64	-1.99981	-2.0075	-1.978	-1.97412	-1.97295	-1.96702	-1.95771	-1.94975	-1.94071
	1440.57	-1.99982	-2.00812	-1.98239	-1.9803	-1.9789	-1.97323	-1.96415	-1.95599	-1.9471
	1442.49	-1.99982	-2.00813	-1.98709	-1.98652	-1.98639	-1.98058	-1.97191	-1.964	-1.95496
	1444.42	-1.99968	-2.00852	-1.99146	-1.99255	-1.99369	-1.98753	-1.9791	-1.97125	-1.96232
	1446.35	-2.00047	-2.00939	-1.99609	-1.99883	-2.00073	-1.99434	-1.98584	-1.97832	-1.96959
	1448.28	-2.00147	-2.00987	-2.00178	-2.00737	-2.00974	-2.00468	-1.99543	-1.98874	-1.97937
	1450.21	-2.00138	-2.00996	-2.006	-2.01339	-2.01543	-2.01129	-2.00277	-1.99472	-1.98609
	1452.14	-2.00118	-2.01046	-2.01064	-2.01882	-2.02184	-2.01673	-2.00845	-1.99995	-1.99132
	1454.06	-2.00046	-2.01024	-2.01374	-2.02217	-2.02619	-2.01984	-2.0111	-2.00379	-1.99406
	1455.99	-1.99901	-2.00956	-2.01468	-2.02297	-2.02628	-2.01897	-2.0097	-2.00315	-1.99408
	1457.92	-1.99868	-2.00824	-2.0172	-2.03037	-2.03445	-2.02615	-2.02071	-2.01269	-2.00264
	1459.85	-2.00014	-2.0089	-2.02024	-2.03486	-2.04029	-2.03497	-2.0283	-2.0202	-2.01047
	1461.78	-2.00011	-2.00939	-2.0204	-2.03445	-2.03926	-2.03445	-2.02774	-2.01942	-2.01035
	1463.71	-2.00052	-2.00997	-2.0198	-2.03389	-2.03858	-2.03462	-2.02775	-2.01946	-2.01003
	1465.63	-1.99993	-2.00959	-2.0166	-2.02977	-2.0349	-2.032	-2.02424	-2.01635	-2.00704
	1467.56	-1.99904	-2.00861	-2.01352	-2.02721	-2.03176	-2.02793	-2.02018	-2.01208	-2.00346
	1469.49	-1.99937	-2.00881	-2.01168	-2.0257	-2.02962	-2.02534	-2.01789	-2.0087	-2.00045
	1471.42	-1.9994	-2.01058	-2.01	-2.02466	-2.02743	-2.02335	-2.01554	-2.00413	-1.99746
	1473.35	-1.99758	-2.01205	-2.00868	-2.02107	-2.02287	-2.01699	-2.00947	-1.99861	-1.99257
	1475.28	-1.99855	-2.01094	-2.00946	-2.0204	-2.02331	-2.01788	-2.00971	-2.0009	-1.99287
	1477.21	-1.9994	-2.01085	-2.00978	-2.02009	-2.02319	-2.01833	-2.00984	-2.00032	-1.99181
	1479.13	-1.99986	-2.01088	-2.00973	-2.01958	-2.0222	-2.01662	-2.0084	-1.99882	-1.98917
	1481.06	-2.00013	-2.01036	-2.00936	-2.01913	-2.02111	-2.01495	-2.00678	-1.99723	-1.98763
	1482.99	-1.9997	-2.01055	-2.00997	-2.01935	-2.02087	-2.01469	-2.00584	-1.99659	-1.9874
	1484.92	-1.99931	-2.01092	-2.01066	-2.01962	-2.02071	-2.01431	-2.00531	-1.9961	-1.98691
	1486.85	-1.99918	-2.01091	-2.01052	-2.01854	-2.02013	-2.01259	-2.00386	-1.99542	-1.98575
	1488.78	-1.99891	-2.01042	-2.01044	-2.01675	-2.01801	-2.00805	-2.00194	-1.99265	-1.98239
	1490.7	-2	-2.01094	-2.01058	-2.01919	-2.02051	-2.01144	-2.00475	-1.99481	-1.98392
	1492.63	-2.0005	-2.01193	-2.01184	-2.02119	-2.02165	-2.01444	-2.00569	-1.99632	-1.98628
	1494.56	-2.00088	-2.0128	-2.01291	-2.02224	-2.02195	-2.01415	-2.00572	-1.99612	-1.98683
	1496.49	-2.00123	-2.01276	-2.01272	-2.02312	-2.02178	-2.01376	-2.00565	-1.99553	-1.98598
	1498.42	-1.99982	-2.01031	-2.01149	-2.02211	-2.02138	-2.0138	-2.00481	-1.99465	-1.98476
	1500.35	-1.99968	-2.0107	-2.0124	-2.02234	-2.02182	-2.01423	-2.00458	-1.99517	-1.98503
	1502.28	-1.9997	-2.01196	-2.0143	-2.0236	-2.02317	-2.0147	-2.0053	-1.99623	-1.98551
	1504.2	-1.99952	-2.01257	-2.01583	-2.02481	-2.02536	-2.01611	-2.00719	-1.99776	-1.98755
	1506.13	-1.9994	-2.00962	-2.01354	-2.01904	-2.02231	-2.01178	-2.0011	-1.98857	-1.98139
	1508.06	-2.00331	-2.0094	-2.01035	-2.02084	-2.01653	-2.00782	-1.99815	-1.98607	-1.97722
	1509.99	-2.00085	-2.01093	-2.01185	-2.02288	-2.0209	-2.01341	-2.003	-1.99417	-1.98314
	1511.92	-2.00085	-2.01174	-2.01396	-2.0244	-2.02484	-2.01695	-2.00647	-1.99712	-1.98643
	1513.85	-2.00034	-2.01247	-2.01546	-2.02606	-2.02645	-2.0181	-2.00799	-1.99771	-1.98747
	1515.78	-1.9999	-2.011	-2.01511	-2.02589	-2.02535	-2.0174	-2.00743	-1.99613	-1.98546
	1517.7	-1.99925	-2.01082	-2.01545	-2.02734	-2.02779	-2.02069	-2.01007	-1.99912	-1.98823
	1519.63	-1.99854	-2.01328	-2.01736	-2.02934	-2.02952	-2.02168	-2.01175	-2.00193	-1.99082
	1521.56	-1.99598	-2.01252	-2.01611	-2.02743	-2.0269	-2.01864	-2.00797	-2.00003	-1.98835
	1523.49	-1.99874	-2.01081	-2.01595	-2.0285	-2.02899	-2.02228	-2.01103	-2.00206	-1.9908
	1525.42	-1.99869	-2.01113	-2.0163	-2.03013	-2.0303	-2.02279	-2.01217	-2.00098	-1.99061
	1527.35	-1.99813	-2.01236	-2.01713	-2.03178	-2.032	-2.02414	-2.01428	-2.00338	-1.99333
	1529.27	-1.99923	-2.01261	-2.01819	-2.03262	-2.03355	-2.0261	-2.01684	-2.00588	-1.99606
	1531.2	-1.99917	-2.01185	-2.01794	-2.03249	-2.03351	-2.0262	-2.01708	-2.00586	-1.99666
	1533.13	-1.99957	-2.0125	-2.01704	-2.03229	-2.03327	-2.02625	-2.01652	-2.00544	-1.99575
	1535.06	-2.00002	-2.01268	-2.01628	-2.03112	-2.03215	-2.02553	-2.01551	-2.00589	-1.99446
	1536.99	-1.99986	-2.01203	-2.01565	-2.03079	-2.03069	-2.02457	-2.01453	-2.00571	-1.99322
	1538.92	-1.99996	-2.01057	-2.01372	-2.03106	-2.02823	-2.02558	-2.01507	-2.00757	-1.99281
	1540.85	-1.99474	-2.00536	-2.01857	-2.03298	-2.0252	-2.01621	-2.00939	-2.00261	-1.98693
	1542.77	-1.99674	-2.01219	-2.0232	-2.03667	-2.03772	-2.02703	-2.01807	-2.00915	-1.99724
	1544.7	-1.99926	-2.01404	-2.02523	-2.04099	-2.04345	-2.03505	-2.02451	-2.01529	-2.00458
	1546.63	-2.00032	-2.01368	-2.02645	-2.04311	-2.04607	-2.039	-2.02952	-2.01952	-2.00941
	1548.56	-2.00029	-2.01331	-2.02588	-2.04286	-2.04533	-2.03891	-2.02919	-2.01888	-2.00859
	1550.49	-1.99974	-2.01327	-2.02622	-2.0426	-2.04569	-2.04011	-2.0293	-2.01938	-2.00866
	1552.42	-1.99998	-2.0132	-2.02704	-2.04383	-2.04677	-2.0405	-2.03011	-2.02016	-2.00906
	1554.34	-1.99967	-2.01359	-2.02787	-2.04432	-2.04722	-2.04041	-2.02965	-2.01998	-2.00861
	1556.27	-1.99857	-2.01464	-2.02958	-2.04502	-2.04857	-2.04098	-2.02948	-2.02002	-2.00939
	1558.2	-2.00011	-2.01798	-2.03134	-2.04524	-2.04879	-2.04238	-2.03116	-2.01915	-2.01033
	1560.13	-2.00423	-2.0179	-2.03422	-2.05167	-2.05543	-2.05132	-2.04107	-2.03034	-2.02056
	1562.06	-2.00193	-2.01648	-2.0347	-2.05085	-2.05307	-2.04715	-2.03688	-2.02651	-2.0162
	1563.99	-2.00074	-2.01687	-2.03477	-2.05036	-2.05237	-2.04573	-2.03533	-2.02502	-2.01437
	1565.91	-2.00066	-2.01764	-2.03562	-2.0506	-2.05285	-2.0458	-2.03566	-2.02476	-2.01412
	1567.84	-2.00086	-2.01811	-2.03637	-2.05126	-2.05301	-2.04588	-2.03616	-2.025	-2.01412
	1569.77	-2.00118	-2.01962	-2.03636	-2.05086	-2.05237	-2.04543	-2.03475	-2.02432	-2.01308
	1571.7	-2.00137	-2.01992	-2.03576	-2.04948	-2.05059	-2.04283	-2.03223	-2.02123	-2.01028
	1573.63	-2.00126	-2.02001	-2.03596	-2.04933	-2.04949	-2.04078	-2.03059	-2.01924	-2.00846
	1575.56	-2.00079	-2.0192	-2.0361	-2.04891	-2.04842	-2.03966	-2.02921	-2.01852	-2.00729
	1577.49	-2.00055	-2.01871	-2.03418	-2.04568	-2.04613	-2.03752	-2.02596	-2.01516	-2.00334
	1579.41	-2.0004	-2.01888	-2.03295	-2.04424	-2.04403	-2.03517	-2.02356	-2.01217	-2.00088
	1581.34	-2.00048	-2.01872	-2.03266	-2.04357	-2.04257	-2.03328	-2.02183	-2.01003	-1.99917
	1583.27	-2.00097	-2.01894	-2.03285	-2.04321	-2.0419	-2.03197	-2.0206	-2.00847	-1.99746
	1585.2	-2.00112	-2.01927	-2.03233	-2.04223	-2.04102	-2.03094	-2.01916	-2.00675	-1.99573
	1587.13	-2.001	-2.01942	-2.03196	-2.04147	-2.03963	-2.02967	-2.01743	-2.00502	-1.99364
	1589.06	-2.00072	-2.019	-2.03152	-2.04061	-2.03807	-2.0279	-2.01552	-2.00313	-1.99131
	1590.98	-2.00044	-2.01847	-2.03109	-2.03965	-2.03689	-2.02609	-2.01396	-2.00119	-1.98954
	1592.91	-1.99991	-2.01807	-2.0306	-2.03877	-2.03561	-2.02455	-2.01245	-1.99971	-1.98797
	1594.84	-1.99962	-2.01842	-2.03016	-2.03836	-2.03451	-2.02357	-2.01089	-1.99848	-1.98647
	1596.77	-2.00039	-2.01896	-2.02994	-2.03818	-2.03428	-2.02323	-2.01049	-1.99773	-1.98594
	1598.7	-2.00111	-2.01903	-2.03013	-2.0379	-2.03424	-2.02286	-2.01026	-1.99728	-1.98523
	1600.63	-2.00096	-2.01894	-2.03008	-2.03716	-2.03335	-2.02143	-2.00876	-1.99603	-1.98369
	1602.56	-2.0006	-2.019	-2.02977	-2.03661	-2.03237	-2.02002	-2.00728	-1.99451	-1.98232
	1604.48	-2.00082	-2.01899	-2.02941	-2.03648	-2.03176	-2.01985	-2.0069	-1.99388	-1.98181
	1606.41	-2.00094	-2.0189	-2.02939	-2.03602	-2.03107	-2.01938	-2.00646	-1.99321	-1.98108
	1608.34	-2.00081	-2.01881	-2.02892	-2.03523	-2.03042	-2.01859	-2.0057	-1.99242	-1.98038
	1610.27	-2.00081	-2.01889	-2.02836	-2.03494	-2.03015	-2.01827	-2.00498	-1.99184	-1.98004
	1612.2	-2.00081	-2.01889	-2.02796	-2.03457	-2.02968	-2.01742	-2.00412	-1.9911	-1.97922
	1614.13	-2.00089	-2.01914	-2.028	-2.03507	-2.02959	-2.01714	-2.00381	-1.9913	-1.97864
	1616.06	-2.00132	-2.01955	-2.02803	-2.0357	-2.02977	-2.01816	-2.00426	-1.9922	-1.97909
	1617.98	-2.00119	-2.01905	-2.02695	-2.03316	-2.02833	-2.01672	-2.00279	-1.9898	-1.97771
	1619.91	-2.00076	-2.01844	-2.02593	-2.03109	-2.02595	-2.01339	-2.00002	-1.98664	-1.97435
	1621.84	-2.00081	-2.01871	-2.02536	-2.03064	-2.02591	-2.01277	-1.99986	-1.98658	-1.97353
	1623.77	-2.00115	-2.01938	-2.02482	-2.02996	-2.02601	-2.01287	-1.99954	-1.98655	-1.9735
	1625.7	-2.0012	-2.01896	-2.02428	-2.02947	-2.02483	-2.01205	-1.99836	-1.98508	-1.97265
	1627.63	-2.00106	-2.01895	-2.02378	-2.02866	-2.02356	-2.01141	-1.9975	-1.98402	-1.97188
	1629.56	-2.00117	-2.01887	-2.02315	-2.02767	-2.02243	-2.01031	-1.99627	-1.98298	-1.97069
	1631.48	-2.00087	-2.01865	-2.02307	-2.02718	-2.02157	-2.00888	-1.99476	-1.98154	-1.96875
	1633.41	-2.00071	-2.01869	-2.02305	-2.02778	-2.02207	-2.00965	-1.99549	-1.98227	-1.96889
	1635.34	-2.00098	-2.01908	-2.0227	-2.02754	-2.02246	-2.01065	-1.99617	-1.98318	-1.96961
	1637.27	-2.00107	-2.01885	-2.02246	-2.02677	-2.02107	-2.0087	-1.99399	-1.98087	-1.96803
	1639.2	-2.00089	-2.01837	-2.02254	-2.02656	-2.01986	-2.00676	-1.99244	-1.97852	-1.96595
	1641.12	-2.00078	-2.01846	-2.02312	-2.02666	-2.01985	-2.00644	-1.99211	-1.97802	-1.96525
	1643.05	-2.00087	-2.01877	-2.02381	-2.02726	-2.02016	-2.00635	-1.99216	-1.97814	-1.96503
	1644.98	-2.00132	-2.01871	-2.02441	-2.02866	-2.02127	-2.0074	-1.99313	-1.97969	-1.96647
	1646.91	-2.00141	-2.01909	-2.02558	-2.02957	-2.02125	-2.00796	-1.99256	-1.97977	-1.96637
	1648.84	-2.00118	-2.0192	-2.02585	-2.02978	-2.02221	-2.00914	-1.99374	-1.98017	-1.96688
	1650.77	-2.00167	-2.01941	-2.0266	-2.03164	-2.02245	-2.00838	-1.99393	-1.97987	-1.96637
	1652.7	-2.00231	-2.01943	-2.02542	-2.03237	-2.02642	-2.01332	-1.9981	-1.98396	-1.97061
	1654.62	-2.00179	-2.01969	-2.02699	-2.03322	-2.02746	-2.01432	-1.99911	-1.98525	-1.97205
	1656.55	-2.00096	-2.01917	-2.02801	-2.03273	-2.02466	-2.01049	-1.99582	-1.98155	-1.96823
	1658.48	-2.00072	-2.01942	-2.02871	-2.03353	-2.02502	-2.01085	-1.99587	-1.98145	-1.9682
	1660.41	-2.00058	-2.01952	-2.02952	-2.0346	-2.02637	-2.01182	-1.99689	-1.98236	-1.96904
	1662.34	-2.00071	-2.01948	-2.0307	-2.03602	-2.02827	-2.01368	-1.99871	-1.9842	-1.97089
	1664.27	-2.00064	-2.01943	-2.03083	-2.03652	-2.02893	-2.01499	-1.99955	-1.985	-1.97193
	1666.19	-2.00061	-2.0193	-2.03111	-2.03685	-2.02849	-2.01416	-1.99893	-1.98416	-1.97104
	1668.12	-2.001	-2.01937	-2.03176	-2.03815	-2.02966	-2.01535	-2.0003	-1.98559	-1.97269
	1670.05	-2.00121	-2.01967	-2.03294	-2.03979	-2.0309	-2.01589	-2.00109	-1.98732	-1.97405
	1671.98	-2.00059	-2.01972	-2.03298	-2.03975	-2.03085	-2.01591	-2.00095	-1.9869	-1.97316
	1673.91	-2.00067	-2.01997	-2.03372	-2.04027	-2.0317	-2.01651	-2.00167	-1.98713	-1.9731
	1675.84	-2.00094	-2.01992	-2.03386	-2.04083	-2.03352	-2.01879	-2.00345	-1.98858	-1.97489
	1677.77	-2.00033	-2.01969	-2.03366	-2.0402	-2.03195	-2.01724	-2.00149	-1.98649	-1.97288
	1679.69	-1.9999	-2.01949	-2.03355	-2.0396	-2.03062	-2.01562	-1.99988	-1.98472	-1.9709
	1681.62	-2.00035	-2.01943	-2.03388	-2.04034	-2.03081	-2.01556	-2.00012	-1.9849	-1.97091
	1683.55	-2.00132	-2.01977	-2.03433	-2.04164	-2.03318	-2.01912	-2.00422	-1.98916	-1.97484
	1685.48	-2.00102	-2.0201	-2.03506	-2.04247	-2.03429	-2.02013	-2.00458	-1.9898	-1.97618
	1687.41	-2.00065	-2.01992	-2.03508	-2.04138	-2.03193	-2.01649	-2.00092	-1.98563	-1.97192
	1689.34	-2.00071	-2.02016	-2.03519	-2.04138	-2.03218	-2.01694	-2.00111	-1.98573	-1.97188
	1691.27	-2.00081	-2.02023	-2.03555	-2.04212	-2.03318	-2.01804	-2.00188	-1.9868	-1.97283
	1693.19	-2.00085	-2.02011	-2.03599	-2.04252	-2.03294	-2.01741	-2.00151	-1.98653	-1.97224
	1695.12	-2.00147	-2.02017	-2.03668	-2.04327	-2.03381	-2.0183	-2.00286	-1.98827	-1.97372
	1697.05	-2.0009	-2.0199	-2.03718	-2.04312	-2.03245	-2.01602	-2.00048	-1.9865	-1.97158
	1698.98	-2.00037	-2.01941	-2.03618	-2.04353	-2.03321	-2.01735	-2.00127	-1.9865	-1.97263
	1700.91	-2.0011	-2.02005	-2.03508	-2.04321	-2.03589	-2.02049	-2.00392	-1.98911	-1.97592
	1702.84	-2.00083	-2.02005	-2.03569	-2.0426	-2.03289	-2.01685	-2.00057	-1.98533	-1.97153
	1704.77	-2.00044	-2.01996	-2.03564	-2.04245	-2.03235	-2.01619	-2.00032	-1.98488	-1.97094
	1706.69	-2.00039	-2.02024	-2.03553	-2.04278	-2.03348	-2.01769	-2.00164	-1.98647	-1.97213
	1708.62	-2.00067	-2.02017	-2.03582	-2.04282	-2.03326	-2.01742	-2.00102	-1.98584	-1.97157
	1710.55	-2.00089	-2.02	-2.03598	-2.04253	-2.03296	-2.01696	-2.00033	-1.98494	-1.97083
	1712.48	-2.00083	-2.01969	-2.03564	-2.04227	-2.03233	-2.01624	-1.99959	-1.98413	-1.9697
	1714.41	-2.00028	-2.01907	-2.03528	-2.04192	-2.03068	-2.01383	-1.99768	-1.9821	-1.96731
	1716.34	-2.00031	-2.01841	-2.03618	-2.04221	-2.02946	-2.01199	-1.99605	-1.98024	-1.96512
	1718.26	-2.00109	-2.01986	-2.0364	-2.04354	-2.03421	-2.01911	-2.00234	-1.98666	-1.97205
	1720.19	-2.00085	-2.02016	-2.036	-2.04294	-2.03376	-2.01809	-2.00134	-1.9856	-1.97111
	1722.12	-2.00072	-2.01993	-2.03594	-2.04254	-2.03256	-2.01614	-1.99955	-1.98378	-1.96916
	1724.05	-2.00091	-2.02019	-2.03626	-2.04292	-2.03299	-2.01676	-1.99996	-1.98427	-1.9697
	1725.98	-2.00089	-2.02033	-2.0367	-2.04331	-2.03342	-2.01712	-2.00028	-1.98436	-1.96993
	1727.91	-2.00088	-2.02027	-2.0367	-2.04327	-2.03335	-2.01703	-2.00005	-1.98396	-1.96959
	1729.84	-2.00059	-2.01987	-2.03642	-2.04285	-2.03262	-2.0162	-1.99879	-1.98276	-1.96825
	1731.76	-2.00043	-2.01958	-2.03668	-2.04299	-2.03192	-2.01464	-1.99774	-1.98179	-1.96686
	1733.69	-2.0009	-2.02038	-2.0374	-2.04432	-2.03345	-2.01645	-2.00014	-1.98471	-1.96979
	1735.62	-2.00079	-2.0205	-2.0375	-2.04462	-2.03442	-2.01835	-2.00101	-1.98533	-1.97063
	1737.55	-2.0006	-2.02016	-2.0375	-2.04384	-2.03278	-2.01583	-1.99895	-1.98273	-1.96778
	1739.48	-2.00119	-2.02064	-2.03774	-2.04434	-2.03391	-2.01722	-2.00032	-1.98426	-1.96904
	1741.41	-2.00106	-2.02031	-2.03748	-2.04402	-2.03353	-2.01687	-1.99956	-1.98359	-1.96839
	1743.33	-2.00028	-2.01947	-2.0366	-2.04263	-2.03149	-2.01436	-1.99688	-1.98089	-1.96574
	1745.26	-2.00032	-2.01978	-2.0369	-2.04245	-2.03105	-2.01352	-1.9961	-1.97969	-1.96491
	1747.19	-2.00074	-2.01998	-2.0377	-2.04288	-2.03105	-2.01338	-1.99596	-1.97935	-1.96427
	1749.12	-2.00068	-2.01976	-2.03791	-2.04336	-2.03132	-2.01353	-1.99563	-1.97941	-1.96357
	1751.05	-2.00061	-2.01992	-2.03743	-2.04369	-2.03258	-2.01538	-1.99728	-1.98101	-1.96551
	1752.98	-2.00079	-2.0203	-2.03771	-2.044	-2.03325	-2.01629	-1.99814	-1.98155	-1.96675
	1754.9	-2.00107	-2.0206	-2.03815	-2.0444	-2.03337	-2.01611	-1.99814	-1.98141	-1.9665
	1756.83	-2.00082	-2.02028	-2.03815	-2.04408	-2.033	-2.01562	-1.99761	-1.98109	-1.96604
	1758.76	-2.00088	-2.02021	-2.03848	-2.04414	-2.03263	-2.01512	-1.99704	-1.98033	-1.96539
	1760.69	-2.00114	-2.02052	-2.03865	-2.04463	-2.03315	-2.01567	-1.99772	-1.98093	-1.96581
	1762.62	-2.00104	-2.02077	-2.03868	-2.04483	-2.03385	-2.01663	-1.9984	-1.9818	-1.96659
	1764.55	-2.00071	-2.02044	-2.03872	-2.04459	-2.03339	-2.01585	-1.99762	-1.98077	-1.96561
	1766.48	-2.0005	-2.02023	-2.03861	-2.04451	-2.03297	-2.01519	-1.99695	-1.98009	-1.96474
	1768.4	-2.00047	-2.0201	-2.03879	-2.04462	-2.03295	-2.01513	-1.99671	-1.97986	-1.96443
	1770.33	-2.00075	-2.02003	-2.03942	-2.04533	-2.03357	-2.01572	-1.99723	-1.9805	-1.96486
	1772.26	-2.00089	-2.02001	-2.03985	-2.04597	-2.03518	-2.01721	-1.9983	-1.98216	-1.96646
	1774.19	-2.00097	-2.02057	-2.03986	-2.04592	-2.03491	-2.01725	-1.99838	-1.98176	-1.96634
	1776.12	-2.00094	-2.02068	-2.03986	-2.04559	-2.03403	-2.01623	-1.99754	-1.98042	-1.96505
	1778.05	-2.00065	-2.02039	-2.03966	-2.04525	-2.03337	-2.01525	-1.99657	-1.97929	-1.96388
	1779.97	-2.0006	-2.02022	-2.03938	-2.04531	-2.03341	-2.01511	-1.99643	-1.97908	-1.96375
	1781.9	-2.00077	-2.02045	-2.03943	-2.04565	-2.03385	-2.01569	-1.99703	-1.97953	-1.96425
	1783.83	-2.00078	-2.02064	-2.0396	-2.04573	-2.03362	-2.01546	-1.99676	-1.97931	-1.96376
	1785.76	-2.00091	-2.02083	-2.03993	-2.04592	-2.03407	-2.01601	-1.9972	-1.97959	-1.96408
	1787.69	-2.00081	-2.02076	-2.04022	-2.04593	-2.0339	-2.0156	-1.99687	-1.97905	-1.96356
	1789.62	-2.00078	-2.02056	-2.04029	-2.04582	-2.03323	-2.01471	-1.99597	-1.97827	-1.96256
	1791.55	-2.00114	-2.02063	-2.04072	-2.0464	-2.03365	-2.01531	-1.99639	-1.97927	-1.9631
	1793.47	-2.00097	-2.02067	-2.04068	-2.0467	-2.03465	-2.01631	-1.99725	-1.97996	-1.96389
	1795.4	-2.00062	-2.02037	-2.0404	-2.04591	-2.03334	-2.01425	-1.99538	-1.97756	-1.96158
	1797.33	-2.00078	-2.02056	-2.0406	-2.04625	-2.03364	-2.01482	-1.99568	-1.97793	-1.96194
	1799.26	-2.00083	-2.02068	-2.04109	-2.04682	-2.03424	-2.01567	-1.99642	-1.97874	-1.96285
	1801.19	-2.00069	-2.02047	-2.04092	-2.04638	-2.03351	-2.01493	-1.99563	-1.97762	-1.96185
	1803.12	-2.00081	-2.02049	-2.04089	-2.04659	-2.03398	-2.01553	-1.99607	-1.97798	-1.96227
	1805.05	-2.00086	-2.0206	-2.04105	-2.04694	-2.03456	-2.01589	-1.99653	-1.97852	-1.9626
	1806.97	-2.0007	-2.02046	-2.0409	-2.04676	-2.03415	-2.0152	-1.9959	-1.97791	-1.96174
	1808.9	-2.00078	-2.02043	-2.041	-2.04687	-2.0342	-2.01527	-1.99586	-1.9779	-1.96158
	1810.83	-2.00086	-2.02038	-2.04118	-2.04682	-2.03423	-2.01522	-1.99565	-1.97782	-1.96151
	1812.76	-2.00105	-2.02042	-2.04137	-2.04692	-2.0344	-2.01535	-1.99573	-1.97774	-1.96177
	1814.69	-2.00112	-2.02048	-2.04156	-2.04731	-2.03447	-2.01546	-1.99592	-1.97781	-1.96191
	1816.62	-2.00102	-2.02039	-2.0414	-2.04712	-2.03425	-2.01513	-1.99555	-1.97744	-1.96142
	1818.54	-2.00102	-2.02051	-2.04136	-2.04716	-2.03436	-2.01524	-1.99546	-1.97744	-1.96133
	1820.47	-2.00094	-2.02037	-2.04125	-2.04711	-2.03412	-2.01509	-1.99521	-1.97712	-1.96099
	1822.4	-2.00067	-2.01996	-2.0411	-2.0467	-2.03355	-2.01414	-1.99442	-1.97613	-1.95989
	1824.33	-2.00057	-2.01991	-2.0409	-2.04668	-2.0339	-2.01449	-1.99468	-1.97624	-1.96006
	1826.26	-2.00058	-2.02003	-2.04084	-2.04675	-2.03399	-2.01484	-1.99472	-1.97637	-1.96019
	1828.19	-2.00076	-2.0201	-2.04116	-2.0471	-2.03387	-2.01469	-1.99463	-1.97628	-1.95987
	1830.12	-2.00122	-2.02023	-2.04129	-2.04721	-2.03433	-2.01528	-1.99511	-1.97692	-1.96066
	1832.04	-2.00109	-2.02003	-2.04081	-2.04663	-2.03368	-2.0144	-1.99433	-1.9759	-1.95975
	1833.97	-2.00087	-2.0199	-2.04066	-2.04629	-2.03294	-2.01353	-1.99351	-1.97483	-1.95867
	1835.9	-2.00084	-2.01994	-2.04074	-2.04634	-2.03289	-2.0134	-1.99322	-1.97466	-1.95833
	1837.83	-2.00096	-2.0199	-2.04061	-2.04632	-2.03278	-2.01325	-1.99292	-1.97448	-1.95798
	1839.76	-2.00108	-2.02002	-2.04054	-2.04628	-2.0326	-2.01302	-1.99279	-1.97414	-1.95763
	1841.69	-2.00112	-2.01993	-2.04045	-2.04592	-2.03184	-2.01187	-1.99198	-1.97301	-1.95636
	1843.61	-2.00125	-2.01979	-2.04014	-2.04558	-2.03164	-2.01143	-1.99148	-1.97274	-1.95593
	1845.54	-2.00085	-2.01949	-2.03954	-2.0448	-2.03096	-2.01102	-1.99059	-1.97217	-1.95538
	1847.47	-2.00079	-2.01944	-2.03949	-2.0446	-2.03056	-2.01056	-1.99012	-1.97151	-1.95473
	1849.4	-2.00103	-2.01966	-2.03964	-2.04499	-2.03125	-2.01138	-1.99081	-1.97201	-1.95543
	1851.33	-2.00099	-2.0198	-2.03989	-2.0453	-2.03154	-2.01171	-1.99109	-1.97211	-1.95558
	1853.26	-2.00091	-2.01974	-2.03969	-2.04503	-2.03131	-2.01144	-1.99071	-1.97175	-1.95516
	1855.18	-2.00096	-2.01968	-2.03933	-2.04458	-2.03085	-2.01085	-1.99002	-1.97118	-1.95451
	1857.11	-2.00082	-2.01948	-2.03896	-2.04399	-2.0301	-2.00993	-1.98906	-1.97026	-1.95349
	1859.04	-2.0007	-2.01926	-2.0387	-2.04338	-2.0292	-2.00905	-1.98806	-1.96913	-1.95232
	1860.97	-2.00074	-2.01918	-2.03843	-2.04311	-2.02871	-2.00866	-1.98766	-1.9685	-1.95171
	1862.9	-2.00081	-2.01926	-2.03837	-2.04316	-2.02864	-2.00845	-1.98761	-1.96828	-1.95148
	1864.83	-2.0008	-2.01923	-2.0383	-2.04298	-2.02837	-2.00792	-1.98709	-1.96781	-1.95071
	1866.76	-2.0006	-2.0189	-2.03812	-2.04254	-2.02768	-2.00688	-1.98598	-1.96691	-1.94945
	1868.68	-2.00042	-2.0185	-2.03756	-2.04167	-2.02686	-2.00603	-1.98481	-1.96588	-1.94839
	1870.61	-2.00063	-2.01882	-2.03726	-2.04165	-2.02718	-2.0068	-1.98546	-1.96618	-1.94906
	1872.54	-2.00081	-2.01914	-2.0374	-2.04195	-2.02733	-2.00681	-1.9856	-1.96618	-1.94908
	1874.47	-2.00093	-2.01919	-2.03745	-2.04193	-2.02722	-2.00651	-1.98538	-1.96593	-1.94879
	1876.4	-2.00089	-2.01918	-2.03719	-2.04146	-2.02658	-2.00572	-1.98467	-1.96515	-1.94795
	1878.33	-2.0008	-2.01906	-2.0368	-2.04075	-2.02584	-2.00488	-1.98373	-1.96413	-1.94699
	1880.26	-2.0008	-2.019	-2.03665	-2.04048	-2.02561	-2.00464	-1.9832	-1.96362	-1.94656
	1882.18	-2.00099	-2.01902	-2.03671	-2.04049	-2.02548	-2.00463	-1.98292	-1.96333	-1.94633
	1884.11	-2.0009	-2.01882	-2.03646	-2.04002	-2.02482	-2.00383	-1.98194	-1.96235	-1.94528
	1886.04	-2.00089	-2.01886	-2.03634	-2.03974	-2.02437	-2.00333	-1.98149	-1.96184	-1.94451
	1887.97	-2.00084	-2.01873	-2.03609	-2.03945	-2.02402	-2.00295	-1.98118	-1.96146	-1.94393
	1889.9	-2.0008	-2.01859	-2.03576	-2.03886	-2.02375	-2.00269	-1.98072	-1.96105	-1.94358
	1891.83	-2.00084	-2.01866	-2.0357	-2.03861	-2.02341	-2.00214	-1.98024	-1.96035	-1.94292
	1893.76	-2.00062	-2.01855	-2.03543	-2.0383	-2.02272	-2.00115	-1.97933	-1.95923	-1.94172
	1895.68	-2.00055	-2.01855	-2.03509	-2.03783	-2.02207	-2.00044	-1.9785	-1.95844	-1.94088
	1897.61	-2.00085	-2.01882	-2.03515	-2.03769	-2.02192	-2.00035	-1.97843	-1.95829	-1.9408
	1899.54	-2.00091	-2.01884	-2.03504	-2.03741	-2.02161	-1.99996	-1.97805	-1.95781	-1.94033
	1901.47	-2.0008	-2.01865	-2.03461	-2.03694	-2.0209	-1.99922	-1.97716	-1.95687	-1.9393
	1903.4	-2.00082	-2.01861	-2.03439	-2.03676	-2.0204	-1.99878	-1.97654	-1.95623	-1.93855
	1905.33	-2.00079	-2.01842	-2.03422	-2.03642	-2.02	-1.9983	-1.97597	-1.95568	-1.93783
	1907.25	-2.00069	-2.01832	-2.03396	-2.03589	-2.01926	-1.99728	-1.97498	-1.95462	-1.93671
	1909.18	-2.00055	-2.01846	-2.0338	-2.03552	-2.01872	-1.99649	-1.97431	-1.95381	-1.93606
	1911.11	-2.00083	-2.01864	-2.03377	-2.03527	-2.01873	-1.99666	-1.97429	-1.95383	-1.9361
	1913.04	-2.00095	-2.01866	-2.03367	-2.035	-2.01843	-1.99635	-1.97378	-1.95331	-1.93539
	1914.97	-2.00088	-2.01857	-2.03348	-2.03478	-2.01777	-1.99562	-1.97301	-1.95248	-1.93425
	1916.9	-2.00085	-2.01868	-2.03331	-2.03471	-2.01746	-1.99524	-1.97269	-1.95216	-1.93374
	1918.83	-2.00094	-2.01882	-2.03311	-2.03436	-2.01736	-1.99498	-1.97234	-1.95182	-1.93364
	1920.75	-2.00095	-2.01858	-2.03296	-2.03381	-2.01643	-1.99371	-1.97113	-1.95043	-1.93221
	1922.68	-2.00075	-2.01834	-2.0326	-2.03314	-2.01549	-1.99264	-1.97001	-1.94923	-1.93077
	1924.61	-2.00091	-2.01869	-2.03277	-2.03329	-2.01596	-1.99324	-1.97046	-1.94961	-1.93135
	1926.54	-2.00107	-2.01885	-2.03272	-2.03325	-2.01589	-1.99308	-1.97029	-1.9493	-1.93113
	1928.47	-2.00098	-2.01864	-2.03248	-2.03274	-2.01529	-1.99252	-1.96964	-1.94861	-1.93032
	1930.39	-2.00084	-2.01855	-2.03228	-2.03222	-2.01472	-1.99204	-1.96892	-1.94789	-1.92956
	1932.32	-2.00077	-2.01852	-2.03189	-2.03176	-2.01416	-1.99117	-1.96802	-1.94692	-1.92851
	1934.25	-2.00075	-2.01858	-2.03172	-2.03153	-2.01382	-1.99068	-1.96751	-1.94637	-1.92786
	1936.18	-2.00087	-2.0187	-2.0317	-2.03141	-2.01356	-1.99052	-1.96718	-1.94596	-1.92732
	1938.11	-2.00099	-2.0188	-2.0316	-2.03124	-2.01316	-1.99001	-1.9666	-1.94523	-1.92664
	1940.04	-2.00085	-2.01876	-2.03137	-2.03073	-2.01241	-1.98894	-1.9656	-1.9441	-1.92564
	1941.97	-2.0006	-2.01856	-2.03084	-2.02992	-2.01149	-1.98794	-1.96454	-1.94297	-1.92452
	1943.89	-2.0005	-2.01852	-2.03066	-2.02967	-2.01121	-1.98774	-1.96426	-1.94251	-1.92404
	1945.82	-2.0006	-2.0185	-2.03075	-2.02959	-2.01095	-1.98728	-1.96364	-1.94194	-1.92327
	1947.75	-2.00092	-2.01865	-2.03076	-2.02952	-2.01094	-1.98732	-1.96335	-1.94177	-1.92296
	1949.68	-2.00098	-2.01878	-2.03058	-2.02928	-2.01055	-1.98696	-1.96292	-1.94125	-1.9223
	1951.61	-2.0009	-2.01881	-2.03033	-2.02897	-2.01013	-1.98642	-1.96235	-1.94058	-1.92156
	1953.54	-2.0009	-2.01875	-2.03013	-2.02849	-2.00952	-1.98545	-1.96142	-1.93948	-1.92056
	1955.46	-2.00095	-2.0187	-2.02997	-2.02801	-2.00895	-1.98468	-1.96064	-1.93857	-1.91966
	1957.39	-2.00104	-2.01872	-2.02986	-2.02763	-2.00853	-1.98434	-1.96006	-1.93796	-1.91889
	1959.32	-2.00109	-2.01864	-2.0296	-2.02713	-2.00794	-1.98372	-1.95926	-1.93708	-1.91788
	1961.25	-2.0011	-2.01866	-2.02937	-2.02681	-2.00743	-1.98296	-1.95841	-1.93618	-1.91689
	1963.18	-2.001	-2.01874	-2.02929	-2.02658	-2.00699	-1.98243	-1.95771	-1.93556	-1.91615
	1965.11	-2.00076	-2.01862	-2.02896	-2.02596	-2.00605	-1.98123	-1.95637	-1.93419	-1.91459
	1967.04	-2.00062	-2.01843	-2.02843	-2.02513	-2.00511	-1.98002	-1.95496	-1.93264	-1.91292
	1968.96	-2.00069	-2.01859	-2.02831	-2.02504	-2.00507	-1.97993	-1.95476	-1.93223	-1.91257
	1970.89	-2.0008	-2.01874	-2.02831	-2.02501	-2.00478	-1.97963	-1.95454	-1.93175	-1.91191
	1972.82	-2.00101	-2.0189	-2.02819	-2.02479	-2.00431	-1.97915	-1.95387	-1.93094	-1.91096
	1974.75	-2.00098	-2.01884	-2.02793	-2.02423	-2.00351	-1.97829	-1.9528	-1.92981	-1.90978
	1976.68	-2.00094	-2.01873	-2.0277	-2.02369	-2.0028	-1.97749	-1.95185	-1.92886	-1.90868
	1978.61	-2.00096	-2.01871	-2.02758	-2.02343	-2.00235	-1.97682	-1.95111	-1.92805	-1.90768
	1980.54	-2.00096	-2.01872	-2.0274	-2.023	-2.0018	-1.97611	-1.95027	-1.92708	-1.90664
	1982.46	-2.00088	-2.01869	-2.02711	-2.02252	-2.0012	-1.97544	-1.94951	-1.92618	-1.9058
	1984.39	-2.00088	-2.01871	-2.02689	-2.02223	-2.0008	-1.97488	-1.94898	-1.92548	-1.90523
	1986.32	-2.00084	-2.01873	-2.0268	-2.02186	-2.00013	-1.974	-1.94815	-1.92456	-1.90414
	1988.25	-2.00078	-2.01867	-2.02664	-2.02135	-1.99943	-1.97312	-1.94726	-1.92363	-1.90298
	1990.18	-2.00093	-2.01866	-2.02652	-2.0211	-1.99912	-1.97269	-1.94664	-1.92308	-1.90235
	1992.11	-2.00088	-2.01859	-2.02616	-2.02051	-1.99835	-1.97188	-1.94573	-1.92216	-1.90145
	1994.04	-2.00093	-2.01881	-2.026	-2.02046	-1.99847	-1.97221	-1.94607	-1.92241	-1.90187
	1995.96	-2.00099	-2.01876	-2.02589	-2.02044	-1.99842	-1.9722	-1.94597	-1.92244	-1.90187
	1997.89	-2.00109	-2.01867	-2.02578	-2.02029	-1.9981	-1.97172	-1.94546	-1.92203	-1.90153
	1999.82	-2.00111	-2.01864	-2.02565	-2.01996	-1.99774	-1.97132	-1.94513	-1.92173	-1.90118
	2001.75	-2.00101	-2.01866	-2.02547	-2.01952	-1.9974	-1.97107	-1.94483	-1.92148	-1.90083
	2003.68	-2.00091	-2.01865	-2.02516	-2.01913	-1.99704	-1.97064	-1.94445	-1.92107	-1.90043
	2005.61	-2.00092	-2.01858	-2.02494	-2.01891	-1.99669	-1.97021	-1.94407	-1.92048	-1.90006
	2007.53	-2.001	-2.01844	-2.02471	-2.01862	-1.99624	-1.96976	-1.94348	-1.91985	-1.89954
	2009.46	-2.001	-2.01846	-2.02448	-2.01829	-1.99587	-1.96942	-1.94309	-1.91952	-1.89911
	2011.39	-2.00101	-2.01851	-2.02428	-2.01785	-1.99545	-1.96902	-1.94278	-1.91924	-1.89876
	2013.32	-2.00099	-2.01836	-2.02399	-2.01738	-1.99487	-1.96841	-1.94223	-1.91867	-1.89823
	2015.25	-2.00096	-2.01804	-2.02344	-2.01669	-1.99386	-1.96729	-1.94109	-1.91745	-1.89709
	2017.18	-2.00102	-2.01775	-2.02287	-2.01592	-1.99273	-1.96599	-1.93974	-1.91614	-1.89573
	2019.11	-2.00101	-2.01751	-2.02257	-2.01551	-1.99236	-1.96553	-1.93935	-1.91563	-1.89524
	2021.03	-2.00095	-2.01732	-2.02214	-2.01498	-1.99199	-1.96504	-1.93881	-1.91497	-1.89464
	2022.96	-2.00096	-2.01707	-2.02163	-2.01429	-1.99112	-1.96408	-1.93779	-1.9139	-1.8935
	2024.89	-2.00099	-2.01678	-2.02122	-2.01354	-1.99023	-1.96323	-1.93677	-1.91292	-1.89232
	2026.82	-2.00094	-2.01643	-2.02058	-2.01261	-1.98926	-1.96212	-1.93546	-1.9117	-1.89092
	2028.75	-2.0009	-2.01603	-2.01977	-2.01159	-1.98816	-1.9608	-1.93405	-1.91031	-1.88938
	2030.68	-2.00097	-2.01561	-2.01901	-2.01065	-1.98692	-1.95942	-1.93264	-1.90876	-1.8877
	2032.6	-2.00104	-2.0152	-2.01826	-2.00972	-1.98574	-1.95801	-1.93113	-1.90711	-1.88604
	2034.53	-2.00111	-2.01477	-2.01752	-2.00873	-1.98454	-1.95669	-1.9296	-1.90543	-1.88439
	2036.46	-2.001	-2.01427	-2.01675	-2.00768	-1.98323	-1.95537	-1.92809	-1.90374	-1.8827
	2038.39	-2.00088	-2.01383	-2.01612	-2.00676	-1.98209	-1.95401	-1.92652	-1.90204	-1.88098
	2040.32	-2.0007	-2.01332	-2.01533	-2.00564	-1.98059	-1.95228	-1.92462	-1.90008	-1.87887
	2042.25	-2.00069	-2.01296	-2.01466	-2.00482	-1.97947	-1.95111	-1.92338	-1.89886	-1.87745
	2044.17	-2.0009	-2.01295	-2.01451	-2.0046	-1.97927	-1.95075	-1.92294	-1.89827	-1.87682
	2046.1	-2.00101	-2.01298	-2.01443	-2.00432	-1.979	-1.95034	-1.92244	-1.89751	-1.87595
	2048.03	-2.00097	-2.01309	-2.01453	-2.00421	-1.97883	-1.95018	-1.92219	-1.89709	-1.87548
	2049.96	-2.00093	-2.01325	-2.01474	-2.00434	-1.9788	-1.95007	-1.92205	-1.89674	-1.87534
	2051.89	-2.00089	-2.01356	-2.01511	-2.00475	-1.97912	-1.95016	-1.92205	-1.89686	-1.87537
	2053.82	-2.001	-2.01397	-2.01573	-2.00535	-1.97977	-1.95066	-1.92233	-1.89735	-1.87567
	2055.75	-2.00113	-2.01443	-2.01638	-2.00586	-1.98031	-1.95119	-1.92274	-1.89774	-1.87594
	2057.67	-2.00109	-2.01468	-2.01676	-2.00612	-1.9804	-1.95134	-1.92295	-1.89786	-1.87607
	2059.6	-2.00089	-2.01476	-2.01711	-2.00643	-1.9805	-1.95137	-1.92306	-1.8979	-1.87611
	2061.53	-2.00087	-2.01503	-2.01737	-2.00658	-1.98058	-1.9514	-1.92311	-1.89786	-1.87604
	2063.46	-2.00085	-2.01433	-2.01611	-2.00509	-1.97885	-1.94949	-1.92102	-1.89576	-1.87389
	2065.39	-2.00071	-2.01275	-2.01379	-2.00235	-1.9759	-1.94627	-1.91756	-1.89226	-1.87037
	2067.32	-2.0009	-2.01176	-2.01237	-2.00072	-1.97416	-1.94458	-1.91566	-1.89023	-1.86842
	2069.24	-2.00105	-2.01113	-2.01146	-1.99977	-1.97284	-1.94334	-1.91433	-1.88884	-1.8669
	2071.17	-2.00099	-2.01084	-2.01096	-1.99922	-1.97217	-1.94245	-1.91347	-1.88804	-1.86597
	2073.1	-2.00088	-2.01096	-2.01124	-1.99933	-1.9724	-1.94248	-1.91353	-1.88816	-1.86614
	2075.03	-2.00092	-2.01169	-2.01234	-2.00052	-1.97357	-1.94372	-1.91482	-1.88947	-1.86744
	2076.96	-2.00103	-2.01267	-2.01393	-2.00233	-1.97538	-1.94566	-1.91681	-1.89139	-1.8694
	2078.89	-2.001	-2.01389	-2.01595	-2.0044	-1.97765	-1.94811	-1.91927	-1.89384	-1.8719
	2080.82	-2.0009	-2.01518	-2.01815	-2.00668	-1.98015	-1.95078	-1.92191	-1.89652	-1.87466
	2082.74	-2.0009	-2.01642	-2.02026	-2.00904	-1.98249	-1.95325	-1.92446	-1.89908	-1.8773
	2084.67	-2.00083	-2.01754	-2.02198	-2.011	-1.98441	-1.95526	-1.9266	-1.90128	-1.87948
	2086.6	-2.0008	-2.0185	-2.02338	-2.01252	-1.98601	-1.9568	-1.92824	-1.90304	-1.88114
	2088.53	-2.00088	-2.01916	-2.02441	-2.01369	-1.98717	-1.95788	-1.9295	-1.90413	-1.88227
	2090.46	-2.00085	-2.01953	-2.02514	-2.01453	-1.98804	-1.95867	-1.9303	-1.90494	-1.88311
	2092.39	-2.00081	-2.01966	-2.02566	-2.015	-1.98862	-1.95921	-1.9308	-1.90553	-1.8837
	2094.32	-2.00083	-2.01977	-2.02591	-2.01522	-1.98884	-1.9594	-1.93094	-1.90566	-1.88378
	2096.24	-2.00083	-2.01992	-2.02604	-2.01535	-1.98892	-1.95942	-1.93093	-1.90564	-1.88361
	2098.17	-2.00083	-2.0199	-2.02608	-2.01524	-1.98881	-1.95927	-1.93068	-1.9054	-1.88334
	2100.1	-2.00085	-2.01995	-2.02616	-2.01528	-1.98879	-1.95926	-1.93059	-1.90525	-1.88326
	2102.03	-2.00097	-2.02015	-2.02641	-2.01558	-1.98898	-1.95944	-1.93077	-1.90531	-1.88329
	2103.96	-2.00095	-2.02025	-2.02656	-2.01572	-1.98897	-1.95946	-1.93075	-1.90521	-1.88314
	2105.89	-2.00083	-2.02014	-2.02653	-2.01566	-1.98891	-1.95905	-1.93055	-1.90482	-1.88308
	2107.81	-2.00077	-2.02012	-2.0266	-2.01568	-1.98894	-1.95895	-1.93043	-1.90471	-1.88303
	2109.74	-2.00087	-2.02023	-2.02685	-2.01576	-1.98898	-1.95906	-1.93032	-1.90465	-1.88267
	2111.67	-2.00095	-2.02019	-2.02697	-2.01574	-1.9889	-1.95894	-1.93014	-1.90451	-1.88245
	2113.6	-2.00089	-2.02012	-2.02705	-2.01573	-1.98865	-1.95863	-1.92984	-1.90425	-1.88206
	2115.53	-2.00092	-2.02027	-2.02725	-2.01593	-1.98872	-1.95862	-1.92977	-1.90409	-1.88179
	2117.46	-2.001	-2.0204	-2.02747	-2.0162	-1.98899	-1.95896	-1.92989	-1.90412	-1.88185
	2119.39	-2.00104	-2.02034	-2.02763	-2.01637	-1.98912	-1.95895	-1.92988	-1.90406	-1.88175
	2121.31	-2.00102	-2.02034	-2.02772	-2.01631	-1.98906	-1.95883	-1.92974	-1.90388	-1.88152
	2123.24	-2.00092	-2.02031	-2.02771	-2.01629	-1.98896	-1.95868	-1.92957	-1.90377	-1.88123
	2125.17	-2.00094	-2.02037	-2.02789	-2.01647	-1.98901	-1.95873	-1.92956	-1.90367	-1.88111
	2127.1	-2.00095	-2.02044	-2.02809	-2.0166	-1.98903	-1.95873	-1.92945	-1.90342	-1.88107
	2129.03	-2.00105	-2.02053	-2.02815	-2.01672	-1.98906	-1.95865	-1.92936	-1.90326	-1.88081
	2130.96	-2.00115	-2.02059	-2.02822	-2.01686	-1.98903	-1.95861	-1.9292	-1.9032	-1.88057
	2132.89	-2.00094	-2.02057	-2.02827	-2.01691	-1.98901	-1.95852	-1.92899	-1.90308	-1.88041
	2134.81	-2.00083	-2.02054	-2.02831	-2.01688	-1.98895	-1.95842	-1.9288	-1.90279	-1.88019
	2136.74	-2.00095	-2.02053	-2.02849	-2.0169	-1.98899	-1.9583	-1.92876	-1.90248	-1.88
	2138.67	-2.00093	-2.02047	-2.02852	-2.01699	-1.98905	-1.95827	-1.92874	-1.90226	-1.87989
	2140.6	-2.00082	-2.0205	-2.02859	-2.01714	-1.9891	-1.95833	-1.92865	-1.90229	-1.87977
	2142.53	-2.00076	-2.02059	-2.02889	-2.01734	-1.9893	-1.95843	-1.9288	-1.90251	-1.87979
	2144.45	-2.00088	-2.02068	-2.02918	-2.01751	-1.98941	-1.95846	-1.92891	-1.9026	-1.87988
	2146.38	-2.00101	-2.02072	-2.02927	-2.01767	-1.98951	-1.95851	-1.92882	-1.90247	-1.87982
	2148.31	-2.00105	-2.02074	-2.02947	-2.01787	-1.98972	-1.95866	-1.92877	-1.90235	-1.87966
	2150.24	-2.00095	-2.02075	-2.02954	-2.01798	-1.98976	-1.95873	-1.9287	-1.90231	-1.87937
	2152.17	-2.00098	-2.0208	-2.02956	-2.01807	-1.98967	-1.95864	-1.92853	-1.90213	-1.87909
	2154.1	-2.00106	-2.02072	-2.02959	-2.01804	-1.98964	-1.95846	-1.92848	-1.90187	-1.87882
	2156.03	-2.00112	-2.02072	-2.02961	-2.0179	-1.98948	-1.95831	-1.92827	-1.9016	-1.87851
	2157.95	-2.00102	-2.02081	-2.02947	-2.01776	-1.9892	-1.95812	-1.92787	-1.90128	-1.87819
	2159.88	-2.001	-2.02086	-2.02924	-2.01764	-1.98902	-1.95772	-1.92742	-1.90081	-1.87766
	2161.81	-2.00109	-2.02086	-2.02908	-2.01753	-1.98882	-1.95731	-1.92706	-1.9002	-1.87705
	2163.74	-2.00115	-2.02087	-2.02887	-2.01729	-1.9886	-1.95707	-1.9267	-1.89967	-1.87659
	2165.67	-2.00112	-2.02082	-2.02857	-2.01689	-1.98826	-1.95664	-1.92617	-1.89909	-1.87601
	2167.6	-2.00103	-2.0207	-2.02823	-2.01647	-1.98766	-1.95597	-1.92542	-1.89835	-1.87523
	2169.53	-2.00103	-2.02067	-2.02787	-2.01601	-1.98718	-1.95532	-1.9246	-1.89762	-1.87431
	2171.45	-2.00101	-2.02061	-2.0274	-2.01553	-1.98659	-1.95464	-1.92394	-1.89687	-1.87338
	2173.38	-2.00104	-2.02054	-2.02695	-2.01509	-1.98589	-1.95392	-1.92318	-1.89593	-1.87242
	2175.31	-2.00109	-2.0206	-2.02671	-2.01475	-1.98541	-1.95333	-1.92255	-1.89516	-1.87165
	2177.24	-2.00104	-2.02068	-2.02653	-2.01467	-1.9852	-1.95297	-1.92232	-1.89494	-1.87119
	2179.17	-2.00102	-2.02071	-2.0264	-2.01463	-1.98497	-1.95268	-1.9221	-1.89454	-1.87077
	2181.1	-2.00108	-2.02073	-2.02627	-2.01448	-1.98473	-1.95249	-1.92164	-1.89399	-1.8703
	2183.03	-2.00103	-2.02072	-2.02644	-2.01456	-1.9848	-1.95247	-1.92143	-1.89382	-1.87009
	2184.95	-2.00099	-2.02071	-2.02708	-2.0151	-1.98536	-1.95292	-1.92188	-1.89421	-1.8705
	2186.88	-2.0009	-2.0209	-2.02887	-2.01687	-1.98723	-1.95472	-1.92353	-1.89595	-1.87214
	2188.81	-2.00087	-2.02113	-2.03096	-2.01886	-1.98939	-1.95687	-1.92557	-1.89807	-1.87415
	2190.74	-2.00098	-2.0213	-2.03227	-2.02018	-1.99074	-1.95813	-1.92689	-1.89927	-1.87527
	2192.67	-2.001	-2.02138	-2.03286	-2.0209	-1.99137	-1.95867	-1.92735	-1.89957	-1.87564
	2194.59	-2.00108	-2.02141	-2.03316	-2.02123	-1.99157	-1.95882	-1.92734	-1.8995	-1.87553
	2196.52	-2.00112	-2.02142	-2.03333	-2.02138	-1.99156	-1.95888	-1.9273	-1.89948	-1.87535
	2198.45	-2.00111	-2.02155	-2.03362	-2.0215	-1.99162	-1.95889	-1.92727	-1.89933	-1.87512
	2200.38	-2.00116	-2.02156	-2.03376	-2.02158	-1.99166	-1.9588	-1.92716	-1.89918	-1.87484
	2202.31	-2.00118	-2.02143	-2.03369	-2.02158	-1.99155	-1.95859	-1.92694	-1.89895	-1.87454
	2204.24	-2.00118	-2.02143	-2.03376	-2.02165	-1.99158	-1.9585	-1.9268	-1.8989	-1.87431
	2206.17	-2.00118	-2.02146	-2.03391	-2.02165	-1.99162	-1.9585	-1.92677	-1.89874	-1.87432
	2208.09	-2.00109	-2.0214	-2.03399	-2.02174	-1.99163	-1.95861	-1.9268	-1.89865	-1.87427
	2210.02	-2.0011	-2.02144	-2.03407	-2.0219	-1.99165	-1.95864	-1.92673	-1.89846	-1.87406
	2211.95	-2.00109	-2.02135	-2.03413	-2.02191	-1.99175	-1.95858	-1.92661	-1.89842	-1.87404
	2213.88	-2.00104	-2.02141	-2.03426	-2.022	-1.99193	-1.95865	-1.92671	-1.89852	-1.87408
	2215.81	-2.00106	-2.02147	-2.0343	-2.02215	-1.99198	-1.95864	-1.92677	-1.89844	-1.87408
	2217.74	-2.00114	-2.02142	-2.03433	-2.02229	-1.99203	-1.95864	-1.9268	-1.89842	-1.87417
	2219.67	-2.00117	-2.02144	-2.03445	-2.02237	-1.9921	-1.95878	-1.92693	-1.89861	-1.87432
	2221.59	-2.0011	-2.02149	-2.03454	-2.02246	-1.99218	-1.95894	-1.92705	-1.89876	-1.87431
	2223.52	-2.00106	-2.02144	-2.03452	-2.02262	-1.99225	-1.95902	-1.9271	-1.89888	-1.87431
	2225.45	-2.00113	-2.02142	-2.03458	-2.02276	-1.99234	-1.95912	-1.9272	-1.89902	-1.87442
	2227.38	-2.00112	-2.02142	-2.03456	-2.02267	-1.99236	-1.95926	-1.92724	-1.89907	-1.87456
	2229.31	-2.001	-2.02118	-2.03434	-2.02244	-1.99235	-1.9592	-1.92716	-1.89894	-1.87451
	2231.24	-2.001	-2.02098	-2.03432	-2.02249	-1.99239	-1.95925	-1.92724	-1.89898	-1.87455
	2233.16	-2.00106	-2.02095	-2.03423	-2.02255	-1.9924	-1.95928	-1.92734	-1.89905	-1.87459
	2235.09	-2.00103	-2.02101	-2.03427	-2.02264	-1.99253	-1.95942	-1.92757	-1.8992	-1.87481
	2237.02	-2.00106	-2.02096	-2.03424	-2.02269	-1.99254	-1.95948	-1.92762	-1.89924	-1.8749
	2238.95	-2.00121	-2.02097	-2.03427	-2.02276	-1.99264	-1.95955	-1.9276	-1.89938	-1.87502
	2240.88	-2.00111	-2.02079	-2.03399	-2.02251	-1.99248	-1.9593	-1.92736	-1.89931	-1.87488
	2242.81	-2.001	-2.02063	-2.03386	-2.02241	-1.99244	-1.95929	-1.92744	-1.89927	-1.87492
	2244.74	-2.00108	-2.02066	-2.03374	-2.02248	-1.9925	-1.95934	-1.9275	-1.89916	-1.87491
	2246.66	-2.00111	-2.02057	-2.03367	-2.02248	-1.99236	-1.95927	-1.92741	-1.89906	-1.87476
	2248.59	-2.00108	-2.02046	-2.03351	-2.0223	-1.99208	-1.9591	-1.92711	-1.89889	-1.87447
	2250.52	-2.001	-2.02042	-2.03339	-2.02227	-1.99207	-1.95902	-1.92698	-1.89878	-1.87436
	2252.45	-2.00097	-2.02035	-2.03321	-2.02207	-1.99201	-1.95886	-1.92692	-1.89862	-1.87422
	2254.38	-2.00108	-2.02032	-2.03306	-2.02189	-1.99187	-1.95869	-1.92673	-1.8985	-1.87416
	2256.31	-2.00105	-2.02025	-2.0327	-2.02158	-1.99151	-1.95832	-1.9263	-1.89802	-1.87385
	2258.24	-2.00102	-2.02012	-2.03243	-2.02137	-1.99124	-1.95808	-1.92614	-1.89771	-1.87355
	2260.16	-2.00102	-2.01994	-2.03189	-2.0209	-1.99072	-1.95761	-1.92564	-1.8974	-1.87306
	2262.09	-2.00106	-2.01974	-2.0313	-2.0204	-1.99019	-1.95707	-1.92513	-1.89692	-1.87246
	2264.02	-2.00108	-2.0194	-2.03031	-2.01961	-1.98946	-1.95626	-1.92434	-1.89613	-1.87166
	2265.95	-2.00107	-2.01891	-2.02901	-2.01854	-1.98865	-1.95532	-1.92343	-1.89527	-1.87089
	2267.88	-2.00112	-2.01829	-2.02757	-2.01718	-1.98747	-1.95408	-1.92228	-1.89412	-1.86987
	2269.81	-2.00106	-2.01769	-2.02599	-2.01577	-1.98604	-1.9527	-1.92088	-1.89275	-1.86851
	2271.73	-2.00102	-2.01687	-2.02379	-2.014	-1.98421	-1.95092	-1.91913	-1.89105	-1.86682
	2273.66	-2.00104	-2.016	-2.02131	-2.01188	-1.98218	-1.94903	-1.91738	-1.88933	-1.86515
	2275.59	-2.00107	-2.01498	-2.01826	-2.00929	-1.97967	-1.94664	-1.9152	-1.88729	-1.86322
	2277.52	-2.00106	-2.01368	-2.01477	-2.00629	-1.97688	-1.94388	-1.91261	-1.8849	-1.86093
	2279.45	-2.001	-2.01196	-2.01065	-2.00268	-1.97363	-1.94068	-1.90957	-1.88201	-1.85819
	2281.38	-2.00093	-2.01017	-2.00598	-1.99868	-1.9699	-1.93701	-1.90618	-1.87886	-1.85523
	2283.3	-2.00079	-2.00854	-2.00137	-1.99478	-1.96614	-1.93348	-1.9028	-1.87583	-1.85224
	2285.23	-2.00073	-2.00743	-1.9983	-1.99211	-1.9635	-1.93118	-1.9005	-1.87382	-1.85024
	2287.16	-2.00076	-2.00653	-1.99606	-1.99002	-1.96138	-1.92921	-1.89874	-1.87203	-1.84857
	2289.09	-2.00072	-2.00555	-1.9937	-1.98773	-1.95922	-1.92707	-1.89685	-1.87012	-1.84675
	2291.02	-2.00057	-2.00449	-1.99058	-1.98502	-1.9567	-1.92462	-1.89459	-1.86789	-1.8448
	2292.95	-2.00055	-2.00313	-1.98668	-1.98175	-1.95355	-1.92159	-1.89176	-1.86526	-1.84251
	2294.88	-2.00061	-2.00208	-1.98429	-1.9795	-1.95136	-1.91936	-1.88955	-1.8633	-1.84065
	2296.8	-2.00052	-2.00138	-1.98314	-1.97838	-1.95017	-1.91815	-1.88833	-1.86215	-1.8394
	2298.73	-2.00039	-2.00109	-1.9825	-1.97775	-1.94943	-1.91734	-1.88755	-1.86132	-1.83858
	2300.66	-2.00051	-2.0015	-1.98372	-1.97852	-1.95001	-1.91782	-1.88786	-1.86158	-1.83871
	2302.59	-2.00057	-2.00159	-1.98459	-1.97911	-1.95052	-1.91822	-1.88801	-1.86171	-1.83877
	2304.52	-2.00039	-2.0003	-1.98125	-1.97626	-1.94794	-1.91563	-1.88552	-1.85935	-1.8366
	2306.45	-2.00004	-1.99907	-1.97715	-1.97275	-1.94475	-1.91247	-1.88258	-1.85665	-1.83385
	2308.38	-1.99994	-1.99913	-1.97712	-1.97259	-1.94453	-1.91232	-1.8823	-1.85651	-1.8334
	2310.3	-2	-1.99942	-1.97855	-1.97351	-1.94515	-1.91302	-1.88276	-1.85692	-1.83355
	2312.23	-2.00023	-2.00126	-1.9844	-1.97806	-1.94934	-1.91675	-1.88612	-1.8598	-1.83628
	2314.16	-2.00076	-2.00385	-1.9906	-1.98344	-1.9542	-1.92126	-1.8903	-1.86348	-1.83959
	2316.09	-2.00087	-2.00393	-1.98964	-1.98296	-1.9536	-1.92073	-1.8898	-1.86305	-1.83903
	2318.02	-2.00067	-2.00311	-1.9875	-1.98111	-1.95183	-1.91887	-1.88794	-1.86133	-1.83747
	2319.95	-2.00059	-2.00445	-1.99125	-1.98422	-1.95464	-1.92151	-1.89022	-1.86325	-1.83925
	2321.87	-2.00087	-2.00634	-1.99563	-1.98787	-1.9581	-1.92481	-1.89322	-1.86584	-1.84136
	2323.8	-2.00111	-2.00803	-1.99968	-1.99124	-1.96111	-1.92778	-1.89585	-1.86797	-1.84369
	2325.73	-2.00091	-2.01022	-2.00537	-1.99619	-1.96533	-1.93186	-1.89952	-1.87133	-1.84686
	2327.66	-2.00082	-2.01089	-2.00624	-1.99676	-1.96591	-1.93249	-1.9001	-1.8718	-1.84749
	2329.59	-2.00099	-2.00989	-2.00333	-1.9942	-1.96368	-1.93047	-1.89805	-1.86975	-1.84612
	2331.52	-2.00146	-2.00906	-2.00067	-1.99224	-1.96196	-1.92862	-1.89633	-1.86822	-1.8448
	2333.45	-2.0013	-2.00863	-2.00043	-1.99137	-1.96162	-1.92794	-1.8957	-1.86764	-1.84425
	2335.37	-2.00084	-2.00978	-2.00325	-1.99364	-1.96366	-1.92983	-1.89704	-1.86921	-1.84559
	2337.3	-2.00069	-2.01022	-2.00303	-1.99352	-1.96306	-1.92924	-1.89654	-1.86881	-1.84479
	2339.23	-2.00126	-2.01068	-2.00284	-1.99347	-1.96275	-1.92898	-1.89701	-1.86844	-1.84507
	2341.16	-2.00145	-2.01273	-2.00824	-1.99768	-1.96673	-1.93254	-1.90009	-1.87118	-1.8481
	2343.09	-2.00183	-2.01301	-2.00914	-1.99822	-1.9672	-1.93289	-1.90031	-1.87146	-1.84788
	2345.02	-2.00143	-2.01222	-2.00717	-1.99645	-1.96548	-1.93132	-1.89874	-1.87005	-1.84636
	2346.94	-2.00133	-2.0109	-2.0043	-1.99376	-1.9629	-1.92887	-1.89641	-1.86781	-1.84401
	2348.87	-2.00141	-2.01113	-2.00502	-1.99419	-1.96315	-1.92904	-1.89645	-1.86772	-1.84394
	2350.8	-2.00137	-2.01103	-2.00529	-1.99416	-1.96306	-1.9288	-1.89628	-1.86751	-1.84349
	2352.73	-2.00098	-2.00944	-2.0019	-1.99095	-1.95996	-1.9258	-1.89311	-1.86468	-1.84068
	2354.66	-2.00048	-2.0077	-1.99808	-1.98741	-1.9566	-1.92262	-1.89006	-1.86198	-1.83749
	2356.59	-2.00075	-2.00821	-1.99932	-1.98829	-1.95712	-1.92294	-1.89044	-1.86255	-1.8372
	2358.51	-2.0012	-2.00812	-1.99838	-1.98779	-1.95654	-1.92232	-1.89	-1.86139	-1.83686
	2360.44	-2.00112	-2.0098	-2.00344	-1.99146	-1.95984	-1.92527	-1.89265	-1.86381	-1.83924
	2362.37	-2.00123	-2.01119	-2.00672	-1.99389	-1.96231	-1.92737	-1.89461	-1.86524	-1.8414
	2364.3	-2.00076	-2.01115	-2.00649	-1.99393	-1.96182	-1.92691	-1.89398	-1.86497	-1.84056
	2366.23	-2.0013	-2.01176	-2.00791	-1.99508	-1.96257	-1.92743	-1.89479	-1.86529	-1.84083
	2368.16	-2.00141	-2.01143	-2.00726	-1.9938	-1.96161	-1.92644	-1.89359	-1.86427	-1.8397
	2370.09	-2.00133	-2.01119	-2.00737	-1.99399	-1.96166	-1.92653	-1.89353	-1.86405	-1.83952
	2372.01	-2.0012	-2.01156	-2.00807	-1.99489	-1.96219	-1.92697	-1.8938	-1.8642	-1.83962
	2373.94	-2.001	-2.01252	-2.00976	-1.99612	-1.96342	-1.92798	-1.89489	-1.86518	-1.84045
	2375.87	-2.00091	-2.01327	-2.01159	-1.99741	-1.9646	-1.92907	-1.89573	-1.86623	-1.84121
	2377.8	-2.00086	-2.0136	-2.01307	-1.99866	-1.96568	-1.92991	-1.89611	-1.86665	-1.84149
	2379.73	-2.00068	-2.01267	-2.01174	-1.99709	-1.96396	-1.9282	-1.89438	-1.86471	-1.83977
	2381.66	-2.00062	-2.0109	-2.00722	-1.99282	-1.95986	-1.92437	-1.89079	-1.86148	-1.83648
	2383.59	-2.0008	-2.00971	-2.00302	-1.98935	-1.95673	-1.92135	-1.88809	-1.85892	-1.83381
	2385.51	-2.00102	-2.01054	-2.00384	-1.99044	-1.95775	-1.92239	-1.88911	-1.85981	-1.83466
	2387.44	-2.00112	-2.01288	-2.00927	-1.99525	-1.96222	-1.92668	-1.89299	-1.86344	-1.83806
	2389.37	-2.00122	-2.01602	-2.01697	-2.00179	-1.96817	-1.93225	-1.89805	-1.86811	-1.84222
	2391.3	-2.00129	-2.01851	-2.02348	-2.00718	-1.97313	-1.9368	-1.90211	-1.87176	-1.84543
	2393.23	-2.00126	-2.02004	-2.02787	-2.0107	-1.97639	-1.93963	-1.90471	-1.87409	-1.8475
	2395.16	-2.00133	-2.02095	-2.03032	-2.01265	-1.9781	-1.94103	-1.90608	-1.87517	-1.84857
	2397.08	-2.00136	-2.02141	-2.03155	-2.01351	-1.97881	-1.94168	-1.90659	-1.87544	-1.84887
	2399.01	-2.00133	-2.02155	-2.03193	-2.01364	-1.97871	-1.94158	-1.90638	-1.87528	-1.84857
	2400.94	-2.00132	-2.02162	-2.03217	-2.01375	-1.97866	-1.94145	-1.9061	-1.87514	-1.84824
	2402.87	-2.00126	-2.02152	-2.03219	-2.01364	-1.97841	-1.94113	-1.90568	-1.87472	-1.84774
	2404.8	-2.00125	-2.02143	-2.03225	-2.01364	-1.97828	-1.941	-1.90545	-1.87427	-1.84739
	2406.73	-2.00135	-2.0215	-2.03228	-2.01352	-1.9781	-1.94083	-1.9053	-1.87394	-1.84706
	2408.66	-2.00133	-2.02154	-2.0322	-2.0134	-1.97792	-1.94064	-1.90504	-1.8737	-1.84676
	2410.58	-2.00127	-2.02156	-2.03222	-2.01337	-1.97782	-1.94045	-1.90471	-1.87341	-1.84657
	2412.51	-2.00138	-2.02159	-2.03241	-2.01353	-1.97782	-1.9404	-1.90461	-1.87324	-1.84636
	2414.44	-2.00142	-2.02157	-2.03248	-2.01355	-1.97778	-1.94021	-1.90447	-1.87295	-1.84607
	2416.37	-2.00144	-2.02157	-2.03245	-2.0134	-1.97777	-1.94002	-1.90418	-1.87272	-1.84571
	2418.3	-2.00151	-2.02156	-2.0324	-2.01345	-1.97767	-1.93987	-1.90391	-1.87251	-1.84547
	2420.23	-2.00148	-2.02157	-2.0325	-2.0136	-1.97761	-1.93982	-1.90384	-1.87242	-1.84552
	2422.16	-2.00129	-2.02151	-2.03264	-2.01355	-1.97758	-1.93975	-1.90381	-1.87235	-1.84532
	2424.08	-2.00132	-2.02142	-2.03267	-2.01354	-1.97749	-1.93976	-1.90382	-1.87232	-1.84512
	2426.01	-2.00138	-2.02134	-2.03262	-2.01349	-1.97735	-1.93964	-1.90367	-1.87209	-1.84496
	2427.94	-2.00147	-2.02139	-2.0328	-2.01356	-1.97741	-1.93969	-1.90367	-1.87209	-1.84493
	2429.87	-2.00162	-2.02135	-2.03291	-2.01355	-1.97753	-1.93971	-1.9036	-1.8721	-1.84483
	2431.8	-2.00157	-2.0211	-2.03272	-2.01342	-1.97741	-1.93952	-1.90351	-1.87176	-1.84453
	2433.72	-2.00142	-2.02093	-2.03249	-2.01332	-1.97716	-1.93935	-1.90319	-1.87136	-1.84431
	2435.65	-2.00134	-2.02081	-2.03247	-2.01323	-1.97708	-1.93926	-1.90293	-1.87112	-1.84431
	2437.58	-2.00131	-2.02063	-2.03243	-2.01305	-1.97697	-1.93909	-1.90287	-1.87101	-1.8441
	2439.51	-2.00141	-2.02052	-2.03231	-2.01303	-1.97693	-1.93898	-1.90279	-1.87098	-1.84387
	2441.44	-2.0014	-2.02037	-2.03207	-2.01301	-1.9768	-1.9387	-1.90255	-1.87078	-1.84349
	2443.37	-2.00135	-2.02029	-2.03197	-2.01289	-1.97661	-1.93847	-1.90229	-1.8705	-1.84314
	2445.3	-2.00128	-2.02017	-2.03189	-2.0127	-1.97638	-1.93826	-1.90204	-1.87014	-1.84289
	2447.22	-2.00132	-2.02	-2.03177	-2.01248	-1.97617	-1.93813	-1.90179	-1.86989	-1.8427
	2449.15	-2.00154	-2.01986	-2.0316	-2.01232	-1.97593	-1.93795	-1.90149	-1.86956	-1.84238
	2451.08	-2.00158	-2.01967	-2.03139	-2.01213	-1.97574	-1.93759	-1.90123	-1.86922	-1.84189
	2453.01	-2.00151	-2.01951	-2.03123	-2.01193	-1.97566	-1.93715	-1.90092	-1.86891	-1.84135
	2454.94	-2.0014	-2.01918	-2.03104	-2.01168	-1.97541	-1.93685	-1.90063	-1.86849	-1.84098
	2456.87	-2.00128	-2.0189	-2.03081	-2.01141	-1.97499	-1.9364	-1.9002	-1.86792	-1.84055
	2458.8	-2.00133	-2.01876	-2.03048	-2.01107	-1.97463	-1.93603	-1.89965	-1.86739	-1.84
	2460.72	-2.00147	-2.01857	-2.03015	-2.01079	-1.97429	-1.93576	-1.89912	-1.86693	-1.83949
	2462.65	-2.0015	-2.01821	-2.02982	-2.01054	-1.97393	-1.93537	-1.89866	-1.86652	-1.83908
	2464.58	-2.0015	-2.01787	-2.02945	-2.01009	-1.9736	-1.93487	-1.89807	-1.86598	-1.83841
	2466.51	-2.00146	-2.01762	-2.02918	-2.00971	-1.97318	-1.93445	-1.89761	-1.86538	-1.83793
	2468.44	-2.00129	-2.01733	-2.0288	-2.00932	-1.9726	-1.93396	-1.89705	-1.86476	-1.83741
	2470.37	-2.00127	-2.01711	-2.02845	-2.00901	-1.97217	-1.93351	-1.89657	-1.86439	-1.83679
	2472.3	-2.00143	-2.01688	-2.02815	-2.00868	-1.97178	-1.93301	-1.89614	-1.86396	-1.83617
	2474.22	-2.00156	-2.01674	-2.02809	-2.00845	-1.97161	-1.93273	-1.89589	-1.86354	-1.83581
	2476.15	-2.00144	-2.01675	-2.02821	-2.00848	-1.97166	-1.93272	-1.89583	-1.86337	-1.83565
	2478.08	-2.00131	-2.01676	-2.02817	-2.00858	-1.97159	-1.93275	-1.89577	-1.86322	-1.83552
	2480.01	-2.00137	-2.01676	-2.02802	-2.00846	-1.97133	-1.93255	-1.8955	-1.8629	-1.83525
	2481.94	-2.0014	-2.01656	-2.02778	-2.00805	-1.97097	-1.93198	-1.89493	-1.86238	-1.83472
	2483.86	-2.00147	-2.01641	-2.02758	-2.0078	-1.97077	-1.93151	-1.89459	-1.86204	-1.83414
	2485.79	-2.00144	-2.0163	-2.02751	-2.00768	-1.97054	-1.93137	-1.89434	-1.86179	-1.83368
	2487.72	-2.00137	-2.01621	-2.02738	-2.00745	-1.97019	-1.93115	-1.89395	-1.86136	-1.8333
	2489.65	-2.00148	-2.01617	-2.02725	-2.0073	-1.97002	-1.93084	-1.89366	-1.86107	-1.83301
	2491.58	-2.00157	-2.01638	-2.02743	-2.00749	-1.97025	-1.93093	-1.89365	-1.86114	-1.83295
	2493.51	-2.00149	-2.01646	-2.02751	-2.00759	-1.97035	-1.93097	-1.8936	-1.86108	-1.83283
	2495.44	-2.00144	-2.0162	-2.027	-2.00703	-1.96979	-1.93039	-1.8929	-1.86034	-1.83203
	2497.36	-2.00144	-2.01608	-2.02676	-2.00678	-1.96943	-1.93003	-1.89253	-1.85985	-1.83158
	2499.29	-2.00136	-2.01737	-2.02851	-2.0086	-1.97111	-1.93172	-1.89425	-1.86143	-1.83339
	2501.22	-2.00127	-2.01884	-2.03044	-2.01049	-1.97294	-1.93357	-1.89601	-1.86329	-1.83535
	2503.15	-2.00139	-2.01878	-2.03035	-2.01022	-1.97267	-1.93328	-1.89566	-1.86299	-1.83494
	2505.08	-2.00143	-2.01783	-2.02915	-2.00884	-1.97127	-1.93167	-1.89428	-1.86138	-1.83315
	2507.01	-2.00131	-2.01667	-2.02756	-2.00714	-1.96957	-1.92976	-1.89243	-1.85939	-1.83103
	2508.94	-2.00131	-2.01584	-2.0264	-2.00589	-1.96824	-1.92843	-1.89088	-1.85798	-1.82953
	2510.86	-2.00139	-2.01528	-2.02565	-2.00518	-1.96736	-1.92755	-1.88987	-1.85689	-1.82846
	2512.79	-2.00141	-2.01511	-2.02531	-2.00477	-1.96696	-1.92696	-1.88924	-1.85615	-1.82777
	2514.72	-2.00157	-2.01531	-2.02541	-2.00487	-1.96691	-1.92696	-1.88919	-1.85597	-1.82761
	2516.65	-2.00156	-2.01564	-2.02581	-2.00531	-1.96719	-1.92737	-1.88957	-1.85621	-1.82804
	2518.58	-2.00146	-2.01621	-2.02653	-2.00591	-1.96788	-1.92793	-1.89014	-1.85662	-1.8285
	2520.51	-2.00151	-2.01707	-2.02758	-2.00694	-1.96896	-1.92895	-1.8911	-1.85757	-1.82933
	2522.43	-2.00156	-2.01797	-2.02869	-2.00814	-1.97002	-1.93001	-1.89209	-1.85872	-1.83035
	2524.36	-2.00152	-2.01886	-2.02989	-2.00932	-1.97106	-1.93103	-1.8932	-1.85992	-1.83147
	2526.29	-2.00152	-2.01975	-2.03102	-2.01033	-1.97217	-1.93218	-1.89419	-1.86103	-1.83249
	2528.22	-2.0015	-2.02057	-2.03189	-2.01113	-1.97303	-1.93309	-1.89486	-1.86181	-1.83329
	2530.15	-2.00145	-2.02104	-2.03249	-2.01168	-1.9735	-1.93352	-1.89531	-1.86212	-1.83378
	2532.08	-2.00151	-2.02137	-2.03296	-2.01208	-1.974	-1.93382	-1.89571	-1.86241	-1.83404
	2534.01	-2.00157	-2.02166	-2.03326	-2.01242	-1.97423	-1.93395	-1.89594	-1.86254	-1.83399
	2535.93	-2.00152	-2.02181	-2.03334	-2.01249	-1.9741	-1.93385	-1.89598	-1.8624	-1.83376
	2537.86	-2.00142	-2.0219	-2.03334	-2.01233	-1.97388	-1.93363	-1.89573	-1.86217	-1.83334
	2539.79	-2.00141	-2.02191	-2.0333	-2.01215	-1.9737	-1.93346	-1.89539	-1.86194	-1.83302
	2541.72	-2.00146	-2.02191	-2.03321	-2.01199	-1.9736	-1.93325	-1.89507	-1.86171	-1.83279
	2543.65	-2.0016	-2.02196	-2.03323	-2.01181	-1.97353	-1.93304	-1.89486	-1.8615	-1.83258
	2545.58	-2.00163	-2.02196	-2.03319	-2.01166	-1.97324	-1.93278	-1.8945	-1.86096	-1.83225
	2547.51	-2.00142	-2.02185	-2.03295	-2.01148	-1.97282	-1.93247	-1.89401	-1.86048	-1.83184
	2549.43	-2.00142	-2.02179	-2.03269	-2.01123	-1.97253	-1.93209	-1.89357	-1.85993	-1.83124
	2551.36	-2.00142	-2.02178	-2.03257	-2.01101	-1.97226	-1.93175	-1.89325	-1.85941	-1.83071
	2553.29	-2.00137	-2.02175	-2.03252	-2.01079	-1.97202	-1.93142	-1.89291	-1.85917	-1.83028
	2555.22	-2.00138	-2.02183	-2.0325	-2.01067	-1.97193	-1.93124	-1.89266	-1.85899	-1.82998
	2557.15	-2.00144	-2.02178	-2.03237	-2.01041	-1.97162	-1.93097	-1.89221	-1.85848	-1.82945
	2559.08	-2.00145	-2.02176	-2.0323	-2.01015	-1.97138	-1.9308	-1.89196	-1.85812	-1.82923
	2561	-2.00157	-2.02185	-2.03227	-2.01009	-1.97122	-1.93055	-1.89178	-1.85783	-1.82893
	2562.93	-2.00164	-2.02194	-2.03236	-2.01026	-1.97104	-1.93038	-1.89161	-1.85759	-1.82854
	2564.86	-2.00165	-2.02195	-2.03247	-2.01018	-1.97085	-1.93023	-1.89126	-1.85734	-1.82827
	2566.79	-2.00158	-2.02189	-2.0324	-2.00989	-1.97073	-1.92983	-1.89091	-1.85706	-1.82784
	2568.72	-2.00145	-2.02184	-2.03224	-2.00965	-1.97042	-1.92933	-1.89052	-1.8566	-1.82724
	2570.65	-2.00144	-2.02182	-2.03222	-2.00955	-1.9701	-1.92905	-1.89016	-1.85608	-1.82683
	2572.57	-2.00148	-2.02183	-2.03226	-2.00938	-1.96986	-1.92877	-1.88981	-1.85564	-1.82639
	2574.5	-2.00153	-2.02193	-2.03229	-2.00922	-1.96971	-1.92856	-1.88949	-1.85528	-1.82601
	2576.43	-2.00153	-2.02195	-2.03232	-2.00915	-1.96956	-1.92823	-1.88911	-1.8549	-1.82565
	2578.36	-2.00166	-2.02197	-2.03247	-2.00914	-1.96945	-1.92795	-1.88898	-1.85473	-1.8253
	2580.29	-2.0016	-2.02198	-2.03246	-2.00902	-1.96917	-1.9277	-1.88873	-1.85436	-1.82483
	2582.22	-2.00153	-2.02199	-2.0324	-2.009	-1.96905	-1.92748	-1.88837	-1.85398	-1.82456
	2584.15	-2.00163	-2.02202	-2.03264	-2.00911	-1.96916	-1.9275	-1.8882	-1.85385	-1.82451
	2586.07	-2.00169	-2.02209	-2.03281	-2.00922	-1.96916	-1.92744	-1.88811	-1.85369	-1.82443
	2588	-2.00164	-2.02204	-2.03281	-2.00923	-1.96908	-1.92738	-1.88802	-1.8534	-1.82412
	2589.93	-2.00168	-2.02207	-2.03294	-2.00922	-1.96906	-1.92725	-1.88789	-1.85324	-1.82378
	2591.86	-2.00165	-2.02203	-2.03312	-2.00929	-1.96906	-1.92705	-1.88772	-1.85311	-1.82349
	2593.79	-2.00155	-2.02188	-2.03322	-2.00932	-1.96894	-1.92691	-1.88749	-1.85283	-1.82323
	2595.72	-2.00165	-2.022	-2.03341	-2.00939	-1.96894	-1.92686	-1.88738	-1.85268	-1.82305
	2597.64	-2.00185	-2.02215	-2.0336	-2.00943	-1.96913	-1.927	-1.88739	-1.85276	-1.82296
	2599.57	-2.00186	-2.02214	-2.03356	-2.0094	-1.96911	-1.92694	-1.88722	-1.85265	-1.82274
	2601.5	-2.00175	-2.02219	-2.03362	-2.0095	-1.96903	-1.92695	-1.88715	-1.85243	-1.82272
	2603.43	-2.0017	-2.02217	-2.03371	-2.00957	-1.96901	-1.92689	-1.88709	-1.8523	-1.82265
	2605.36	-2.00166	-2.0221	-2.03362	-2.00957	-1.96901	-1.92672	-1.88705	-1.85216	-1.82244
	2607.29	-2.00163	-2.02207	-2.0336	-2.00957	-1.96895	-1.92671	-1.88701	-1.85203	-1.82229
	2609.22	-2.00164	-2.0221	-2.03384	-2.00956	-1.96891	-1.92677	-1.88685	-1.85195	-1.82215
	2611.14	-2.00166	-2.02211	-2.03399	-2.00958	-1.96889	-1.92667	-1.88668	-1.85172	-1.82188
	2613.07	-2.00164	-2.02216	-2.03401	-2.00957	-1.96893	-1.92665	-1.88665	-1.85153	-1.82175
	2615	-2.00162	-2.02224	-2.03411	-2.00961	-1.96896	-1.92659	-1.88665	-1.85144	-1.82171
	2616.93	-2.00169	-2.02232	-2.03421	-2.00971	-1.96896	-1.92655	-1.88666	-1.85139	-1.82176
	2618.86	-2.00172	-2.02225	-2.03421	-2.00971	-1.96886	-1.92637	-1.88636	-1.85125	-1.82149
	2620.79	-2.00171	-2.02211	-2.03408	-2.00953	-1.96867	-1.92611	-1.886	-1.85089	-1.82096
	2622.72	-2.00168	-2.0221	-2.03402	-2.00931	-1.96849	-1.92589	-1.88571	-1.85061	-1.82051
	2624.64	-2.00168	-2.02215	-2.03404	-2.0093	-1.96834	-1.92584	-1.88552	-1.85038	-1.82034
	2626.57	-2.00158	-2.02215	-2.03393	-2.00919	-1.96816	-1.92567	-1.8853	-1.85004	-1.81995
	2628.5	-2.00173	-2.02228	-2.03393	-2.00922	-1.96816	-1.92548	-1.88518	-1.84994	-1.8197
	2630.43	-2.00191	-2.02224	-2.03398	-2.00921	-1.96805	-1.92536	-1.88506	-1.84969	-1.81944
	2632.36	-2.00194	-2.02222	-2.03403	-2.00905	-1.96778	-1.92527	-1.88479	-1.84937	-1.8192
	2634.29	-2.00177	-2.02215	-2.03399	-2.00883	-1.96755	-1.9249	-1.88437	-1.84899	-1.81884
	2636.21	-2.00165	-2.02205	-2.03391	-2.00874	-1.96742	-1.92461	-1.8842	-1.84873	-1.81863
	2638.14	-2.00185	-2.02228	-2.03398	-2.00877	-1.96739	-1.92449	-1.88409	-1.84862	-1.8183
	2640.07	-2.00194	-2.02236	-2.03406	-2.00874	-1.96734	-1.92432	-1.88384	-1.84845	-1.81783
	2642	-2.00179	-2.02223	-2.03399	-2.00869	-1.96707	-1.92407	-1.88353	-1.84787	-1.81755
	2643.93	-2.00171	-2.02215	-2.03391	-2.00852	-1.96677	-1.92383	-1.88324	-1.84754	-1.81734
	2645.86	-2.00164	-2.02221	-2.03379	-2.00827	-1.96663	-1.92357	-1.88279	-1.84733	-1.81687
	2647.78	-2.00147	-2.02216	-2.03364	-2.008	-1.96642	-1.92322	-1.8825	-1.84687	-1.81631
	2649.71	-2.00141	-2.02212	-2.03352	-2.00793	-1.96611	-1.92295	-1.88224	-1.8465	-1.81583
	2651.64	-2.0016	-2.02222	-2.03351	-2.00791	-1.96613	-1.92278	-1.88209	-1.84633	-1.81563
	2653.57	-2.00181	-2.02232	-2.03358	-2.00781	-1.96604	-1.9226	-1.88193	-1.846	-1.81545
	2655.5	-2.00174	-2.02218	-2.03356	-2.00762	-1.96573	-1.92236	-1.88152	-1.84554	-1.8151
	2657.43	-2.00171	-2.02207	-2.03351	-2.0075	-1.96558	-1.92212	-1.88104	-1.84514	-1.81454
	2659.36	-2.00168	-2.022	-2.03336	-2.00728	-1.96534	-1.92183	-1.88068	-1.84479	-1.81403
	2661.28	-2.00163	-2.02192	-2.03315	-2.00712	-1.96496	-1.92143	-1.88038	-1.84445	-1.81359
	2663.21	-2.00161	-2.02205	-2.03304	-2.00703	-1.96469	-1.92117	-1.8802	-1.84412	-1.81335
	2665.14	-2.00159	-2.02217	-2.03296	-2.0068	-1.96448	-1.92095	-1.87983	-1.84374	-1.8129
	2667.07	-2.00162	-2.02217	-2.03287	-2.0066	-1.9643	-1.92078	-1.8795	-1.84346	-1.81257
	2669	-2.00164	-2.02213	-2.03292	-2.00646	-1.96415	-1.92047	-1.87918	-1.84319	-1.81215
	2670.93	-2.00169	-2.02214	-2.03295	-2.00635	-1.96402	-1.92018	-1.87891	-1.84288	-1.81182
	2672.86	-2.0017	-2.02215	-2.03286	-2.00621	-1.96378	-1.91992	-1.87858	-1.84255	-1.81152
	2674.78	-2.00166	-2.02218	-2.03271	-2.006	-1.96352	-1.91961	-1.87821	-1.84221	-1.81104
	2676.71	-2.00169	-2.02223	-2.03266	-2.00583	-1.96334	-1.91936	-1.87798	-1.84182	-1.81058
	2678.64	-2.0018	-2.02228	-2.03277	-2.00581	-1.96327	-1.91927	-1.8778	-1.84163	-1.8105
	2680.57	-2.00187	-2.0223	-2.03274	-2.00569	-1.96309	-1.91895	-1.87734	-1.8412	-1.81012
	2682.5	-2.00183	-2.02232	-2.03248	-2.00547	-1.96283	-1.91861	-1.87695	-1.84071	-1.80959
	2684.43	-2.00177	-2.02222	-2.03229	-2.00524	-1.96247	-1.91832	-1.87676	-1.84026	-1.80919
	2686.35	-2.0018	-2.02216	-2.03215	-2.00503	-1.96222	-1.91805	-1.87643	-1.83987	-1.80879
	2688.28	-2.00183	-2.0223	-2.03215	-2.0048	-1.962	-1.91767	-1.87602	-1.83957	-1.80838
	2690.21	-2.0019	-2.02237	-2.03219	-2.00467	-1.96182	-1.91734	-1.87577	-1.83917	-1.80808
	2692.14	-2.00196	-2.02232	-2.03217	-2.00458	-1.96162	-1.91709	-1.87535	-1.83873	-1.80759
	2694.07	-2.00188	-2.02225	-2.03196	-2.00432	-1.96131	-1.91674	-1.87481	-1.83825	-1.80699
	2696	-2.00167	-2.02211	-2.03164	-2.004	-1.96093	-1.91624	-1.87425	-1.83755	-1.80645
	2697.93	-2.00166	-2.02206	-2.03153	-2.00378	-1.96064	-1.91596	-1.87389	-1.83712	-1.8061
	2699.85	-2.00175	-2.02216	-2.03153	-2.00361	-1.96037	-1.91577	-1.87355	-1.83677	-1.80562
	2701.78	-2.00173	-2.02217	-2.03143	-2.00341	-1.96005	-1.91539	-1.8731	-1.83633	-1.80514
	2703.71	-2.00173	-2.02223	-2.0313	-2.00314	-1.95981	-1.91498	-1.87271	-1.83582	-1.80468
	2705.64	-2.00171	-2.02224	-2.03116	-2.00291	-1.95947	-1.91458	-1.87236	-1.83543	-1.80413
	2707.57	-2.00173	-2.0221	-2.03097	-2.00264	-1.9591	-1.9141	-1.87188	-1.83511	-1.80356
	2709.5	-2.00186	-2.02212	-2.03078	-2.0024	-1.9588	-1.91373	-1.8714	-1.83476	-1.80316
	2711.43	-2.00187	-2.02226	-2.03077	-2.00224	-1.95851	-1.91342	-1.87104	-1.83434	-1.80277
	2713.35	-2.00184	-2.02219	-2.03064	-2.00204	-1.95834	-1.91307	-1.87079	-1.83389	-1.80243
	2715.28	-2.00182	-2.02206	-2.03052	-2.00168	-1.95807	-1.9127	-1.87031	-1.83333	-1.80198
	2717.21	-2.00179	-2.02208	-2.0305	-2.00134	-1.9577	-1.91236	-1.86982	-1.83285	-1.80138
	2719.14	-2.00171	-2.02207	-2.03035	-2.00115	-1.95725	-1.91192	-1.86948	-1.83225	-1.80065
	2721.07	-2.0017	-2.02211	-2.03015	-2.00095	-1.95689	-1.91142	-1.86902	-1.83169	-1.80014
	2722.99	-2.00188	-2.02215	-2.03015	-2.00081	-1.95667	-1.91115	-1.86863	-1.83132	-1.79981
	2724.92	-2.00201	-2.02219	-2.03007	-2.00063	-1.95636	-1.91089	-1.86815	-1.83095	-1.79939
	2726.85	-2.00199	-2.02221	-2.02993	-2.00035	-1.95597	-1.91041	-1.86784	-1.83047	-1.79876
	2728.78	-2.00194	-2.0222	-2.0299	-2.00009	-1.9557	-1.91	-1.86754	-1.83007	-1.79818
	2730.71	-2.00183	-2.0222	-2.02989	-2	-1.95557	-1.90974	-1.86718	-1.82975	-1.79775
	2732.64	-2.00181	-2.02213	-2.02983	-1.99991	-1.95532	-1.90946	-1.8667	-1.82937	-1.79742
	2734.57	-2.00174	-2.02203	-2.02957	-1.99959	-1.95496	-1.90905	-1.86608	-1.82893	-1.79683
	2736.49	-2.00174	-2.0221	-2.02948	-1.99941	-1.95475	-1.90878	-1.86579	-1.82857	-1.79632
	2738.42	-2.00181	-2.02218	-2.02959	-1.99929	-1.95445	-1.90858	-1.86551	-1.82808	-1.79605
	2740.35	-2.002	-2.02217	-2.02962	-1.99922	-1.95429	-1.90832	-1.86525	-1.82776	-1.79596
	2742.28	-2.00205	-2.02223	-2.02968	-1.99924	-1.95427	-1.90817	-1.86503	-1.82744	-1.79549
	2744.21	-2.00177	-2.02231	-2.02971	-1.99914	-1.95409	-1.90802	-1.86479	-1.82705	-1.79482
	2746.14	-2.00155	-2.02222	-2.02971	-1.99902	-1.95384	-1.90772	-1.86437	-1.82666	-1.79437
	2748.07	-2.00173	-2.02218	-2.0297	-1.99893	-1.95365	-1.90753	-1.86413	-1.82646	-1.79422
	2749.99	-2.00183	-2.02218	-2.02968	-1.9987	-1.95346	-1.9072	-1.86391	-1.82624	-1.79388
	2751.92	-2.00197	-2.02222	-2.02976	-1.99863	-1.9534	-1.90693	-1.86373	-1.82596	-1.79361
	2753.85	-2.00203	-2.02237	-2.02992	-1.99868	-1.95333	-1.90692	-1.86351	-1.82554	-1.79346
	2755.78	-2.00198	-2.02234	-2.03	-1.99868	-1.95326	-1.90694	-1.86332	-1.82528	-1.79323
	2757.71	-2.00191	-2.0221	-2.03003	-1.99867	-1.95313	-1.90667	-1.863	-1.82516	-1.79291
	2759.64	-2.00178	-2.02209	-2.03007	-1.99859	-1.95297	-1.90641	-1.8627	-1.82497	-1.79259
	2761.57	-2.00169	-2.02217	-2.03002	-1.99847	-1.95282	-1.90628	-1.86254	-1.82463	-1.79216
	2763.49	-2.00162	-2.02224	-2.03011	-1.99854	-1.95278	-1.90617	-1.86247	-1.82433	-1.79184
	2765.42	-2.00173	-2.02248	-2.03039	-1.99869	-1.95279	-1.90613	-1.86246	-1.8242	-1.79184
	2767.35	-2.00186	-2.02249	-2.03049	-1.99864	-1.95275	-1.90604	-1.86232	-1.82411	-1.79174
	2769.28	-2.00179	-2.02229	-2.03043	-1.99864	-1.95269	-1.90577	-1.86214	-1.8238	-1.79134
	2771.21	-2.00181	-2.02232	-2.03056	-1.99874	-1.95273	-1.90571	-1.86196	-1.8235	-1.79112
	2773.14	-2.00196	-2.0225	-2.03082	-1.9989	-1.95287	-1.90586	-1.86188	-1.82358	-1.79109
	2775.06	-2.00189	-2.02249	-2.03102	-1.99898	-1.95287	-1.90577	-1.86194	-1.82367	-1.79096
	2776.99	-2.00183	-2.0225	-2.03124	-1.99904	-1.95291	-1.90584	-1.86197	-1.82354	-1.79085
	2778.92	-2.00199	-2.02268	-2.03141	-1.99915	-1.95303	-1.90588	-1.86181	-1.82334	-1.79056
	2780.85	-2.00189	-2.02255	-2.03146	-1.99929	-1.95304	-1.90569	-1.86168	-1.82312	-1.79037
	2782.78	-2.00181	-2.02251	-2.03162	-1.9995	-1.95307	-1.90587	-1.86174	-1.82315	-1.79054
	2784.71	-2.00197	-2.0227	-2.03182	-1.99969	-1.9532	-1.90615	-1.86183	-1.82329	-1.79045
	2786.64	-2.00197	-2.02267	-2.03186	-1.99978	-1.95331	-1.90604	-1.86171	-1.8232	-1.7904
	2788.56	-2.00206	-2.02262	-2.03197	-1.99996	-1.95342	-1.90598	-1.86185	-1.82328	-1.79058
	2790.49	-2.00212	-2.02278	-2.0322	-2.00011	-1.95362	-1.90606	-1.86203	-1.82351	-1.79072
	2792.42	-2.00209	-2.02296	-2.03238	-2.00019	-1.95375	-1.90628	-1.86202	-1.82349	-1.79062
	2794.35	-2.00208	-2.02299	-2.03235	-2.00031	-1.95367	-1.90643	-1.8619	-1.8233	-1.7905
	2796.28	-2.00214	-2.02294	-2.03226	-2.00038	-1.95364	-1.90639	-1.86175	-1.82312	-1.79019
	2798.21	-2.00188	-2.02278	-2.03226	-2.00036	-1.95371	-1.90616	-1.86161	-1.82291	-1.78977
	2800.13	-2.00181	-2.02274	-2.03243	-2.00043	-1.95384	-1.90601	-1.86163	-1.8228	-1.78958
	2802.06	-2.00196	-2.02283	-2.03262	-2.00042	-1.95387	-1.90611	-1.86158	-1.82268	-1.78966
	2803.99	-2.00193	-2.02279	-2.03256	-2.00044	-1.95365	-1.90611	-1.86144	-1.8224	-1.78963
	2805.92	-2.00192	-2.02273	-2.03249	-2.00042	-1.95365	-1.90589	-1.86143	-1.82216	-1.78942
	2807.85	-2.0019	-2.02263	-2.03251	-2.00042	-1.95367	-1.90568	-1.86121	-1.82195	-1.78892
	2809.78	-2.00195	-2.02266	-2.03269	-2.00037	-1.95352	-1.90566	-1.86092	-1.82202	-1.78865
	2811.7	-2.00205	-2.02271	-2.03285	-2.00029	-1.95349	-1.90565	-1.86082	-1.8219	-1.78852
	2813.63	-2.00199	-2.02267	-2.03277	-2.00022	-1.95348	-1.90556	-1.8607	-1.82166	-1.78823
	2815.56	-2.00186	-2.0226	-2.03266	-2.00021	-1.95329	-1.90539	-1.86049	-1.82143	-1.78795
	2817.49	-2.00197	-2.02263	-2.03278	-2.00026	-1.95328	-1.90526	-1.86039	-1.82121	-1.78779
	2819.42	-2.00202	-2.02271	-2.03272	-2.00026	-1.95327	-1.90508	-1.86034	-1.821	-1.78757
	2821.35	-2.00202	-2.0229	-2.0327	-2.0003	-1.95319	-1.90499	-1.86021	-1.82087	-1.7875
	2823.28	-2.00209	-2.02298	-2.03285	-2.00025	-1.95304	-1.9051	-1.85992	-1.82066	-1.78729
	2825.2	-2.00209	-2.02292	-2.03293	-2.00026	-1.95295	-1.90509	-1.85965	-1.82037	-1.78682
	2827.13	-2.00217	-2.023	-2.03304	-2.00035	-1.95304	-1.90482	-1.85954	-1.82023	-1.78646
	2829.06	-2.00217	-2.02295	-2.03302	-2.00026	-1.95292	-1.90461	-1.85937	-1.82015	-1.78639
	2830.99	-2.00216	-2.0229	-2.03312	-2.00017	-1.95283	-1.90455	-1.85912	-1.81996	-1.78627
	2832.92	-2.0023	-2.02299	-2.03323	-2.00019	-1.95279	-1.90445	-1.85887	-1.81965	-1.78604
	2834.85	-2.00222	-2.023	-2.0331	-2.00009	-1.95257	-1.90421	-1.85859	-1.81935	-1.7856
	2836.78	-2.00204	-2.02299	-2.03292	-1.99994	-1.95239	-1.90393	-1.85832	-1.81909	-1.78514
	2838.7	-2.00205	-2.02316	-2.03306	-2	-1.95244	-1.90373	-1.85828	-1.81875	-1.78503
	2840.63	-2.00216	-2.02332	-2.03326	-2.00015	-1.95237	-1.90355	-1.8582	-1.81866	-1.78495
	2842.56	-2.00227	-2.02334	-2.03349	-2.00017	-1.95235	-1.90349	-1.85817	-1.81877	-1.78502
	2844.49	-2.00236	-2.02343	-2.03374	-2.0002	-1.95251	-1.90365	-1.85838	-1.81886	-1.78509
	2846.42	-2.00235	-2.02355	-2.03378	-2.00035	-1.95251	-1.90382	-1.85838	-1.81892	-1.78499
	2848.35	-2.00225	-2.02339	-2.03344	-2.00026	-1.95209	-1.90343	-1.85798	-1.8185	-1.78458
	2850.27	-2.00217	-2.02317	-2.03313	-1.99974	-1.95161	-1.90281	-1.85726	-1.81759	-1.78381
	2852.2	-2.00217	-2.02299	-2.03298	-1.9993	-1.95121	-1.9023	-1.85648	-1.81668	-1.78295
	2854.13	-2.00217	-2.02288	-2.03284	-1.9989	-1.95074	-1.9016	-1.85577	-1.81599	-1.78211
	2856.06	-2.00219	-2.02294	-2.03268	-1.99857	-1.95037	-1.90102	-1.8553	-1.81546	-1.78147
	2857.99	-2.00218	-2.02291	-2.03252	-1.9984	-1.95	-1.90063	-1.85492	-1.81499	-1.78095
	2859.92	-2.0022	-2.02293	-2.03252	-1.99835	-1.94983	-1.90046	-1.85462	-1.81483	-1.78054
	2861.84	-2.00222	-2.02295	-2.03256	-1.99822	-1.94968	-1.90038	-1.85432	-1.81445	-1.78007
	2863.77	-2.00213	-2.02289	-2.03247	-1.99802	-1.94941	-1.9001	-1.8539	-1.81391	-1.77973
	2865.7	-2.00203	-2.0229	-2.03239	-1.99789	-1.94916	-1.89973	-1.85334	-1.8135	-1.77941
	2867.63	-2.0021	-2.02292	-2.03234	-1.99771	-1.94897	-1.89943	-1.85308	-1.81319	-1.77892
	2869.56	-2.00234	-2.02315	-2.0324	-1.99762	-1.9489	-1.89922	-1.85307	-1.81299	-1.77853
	2871.49	-2.00247	-2.02328	-2.03244	-1.99753	-1.94874	-1.8992	-1.85299	-1.81275	-1.77819
	2873.42	-2.00234	-2.02305	-2.03224	-1.99724	-1.94841	-1.89894	-1.85246	-1.81225	-1.7778
	2875.34	-2.00237	-2.02301	-2.03209	-1.99706	-1.94821	-1.89857	-1.85195	-1.81165	-1.77745
	2877.27	-2.00235	-2.02298	-2.03196	-1.99687	-1.94794	-1.89812	-1.85163	-1.81129	-1.77704
	2879.2	-2.00207	-2.02292	-2.03183	-1.99662	-1.94765	-1.89765	-1.85122	-1.81092	-1.77646
	2881.13	-2.0021	-2.02297	-2.03188	-1.99651	-1.94741	-1.89749	-1.8509	-1.81051	-1.77593
	2883.06	-2.00215	-2.02295	-2.03184	-1.99632	-1.94704	-1.89723	-1.85069	-1.81016	-1.7755
	2884.99	-2.00221	-2.02296	-2.03176	-1.99637	-1.94684	-1.89687	-1.85037	-1.80988	-1.77531
	2886.91	-2.00219	-2.02289	-2.03165	-1.99619	-1.94666	-1.89645	-1.84991	-1.80951	-1.77508
	2888.84	-2.00211	-2.02263	-2.03155	-1.99574	-1.94645	-1.89615	-1.84962	-1.80914	-1.7746
	2890.77	-2.00204	-2.02255	-2.03128	-1.99548	-1.94617	-1.89582	-1.84926	-1.8086	-1.77377
	2892.7	-2.00214	-2.02268	-2.03123	-1.99531	-1.94598	-1.89554	-1.84884	-1.80813	-1.77344
	2894.63	-2.00232	-2.02293	-2.03139	-1.99532	-1.94586	-1.89556	-1.84867	-1.80803	-1.77352
	2896.56	-2.00236	-2.02315	-2.0314	-1.99537	-1.94576	-1.89553	-1.84858	-1.80795	-1.7734
	2898.49	-2.00224	-2.02311	-2.03136	-1.99515	-1.94553	-1.89515	-1.8482	-1.80743	-1.77298
	2900.41	-2.00225	-2.02305	-2.03142	-1.99508	-1.9453	-1.89482	-1.84768	-1.80696	-1.77242
	2902.34	-2.0022	-2.02312	-2.03134	-1.995	-1.94514	-1.89458	-1.84745	-1.80675	-1.77205
	2904.27	-2.00201	-2.02292	-2.03104	-1.99471	-1.94493	-1.89417	-1.84731	-1.80645	-1.77158
	2906.2	-2.0021	-2.02285	-2.031	-1.99459	-1.94487	-1.89407	-1.84725	-1.80621	-1.77131
	2908.13	-2.00237	-2.02312	-2.03138	-1.99478	-1.94494	-1.8943	-1.84724	-1.80617	-1.77137
	2910.06	-2.00249	-2.0233	-2.03145	-1.99479	-1.94484	-1.89441	-1.84714	-1.80631	-1.77138
	2911.99	-2.00254	-2.02338	-2.03151	-1.99486	-1.94492	-1.89439	-1.84714	-1.80632	-1.77137
	2913.91	-2.00254	-2.02332	-2.03162	-1.99498	-1.94493	-1.8943	-1.8472	-1.80609	-1.77127
	2915.84	-2.00242	-2.02318	-2.0315	-1.99482	-1.94467	-1.89391	-1.84678	-1.80564	-1.77076
	2917.77	-2.00234	-2.02316	-2.03131	-1.99423	-1.94413	-1.89309	-1.84602	-1.80496	-1.76995
	2919.7	-2.00223	-2.02303	-2.0309	-1.99351	-1.94331	-1.8923	-1.84505	-1.80382	-1.76904
	2921.63	-2.00233	-2.02295	-2.03054	-1.99325	-1.94276	-1.89173	-1.84429	-1.80288	-1.76827
	2923.56	-2.0024	-2.02275	-2.03019	-1.99294	-1.94226	-1.89105	-1.84364	-1.80219	-1.76737
	2925.48	-2.00227	-2.02259	-2.02997	-1.99245	-1.94162	-1.8904	-1.84307	-1.80152	-1.76663
	2927.41	-2.00207	-2.02255	-2.02988	-1.99203	-1.94111	-1.88987	-1.84233	-1.80101	-1.76599
	2929.34	-2.00207	-2.02249	-2.02971	-1.99176	-1.94085	-1.88952	-1.84187	-1.80051	-1.76523
	2931.27	-2.00216	-2.02246	-2.02961	-1.99151	-1.94061	-1.8892	-1.84158	-1.79995	-1.76453
	2933.2	-2.00226	-2.02255	-2.02953	-1.9914	-1.94042	-1.88894	-1.84109	-1.79947	-1.76423
	2935.13	-2.00222	-2.02268	-2.02951	-1.99137	-1.94022	-1.88874	-1.84053	-1.79913	-1.76387
	2937.05	-2.00223	-2.02273	-2.02959	-1.99113	-1.94	-1.88846	-1.84017	-1.79903	-1.76367
	2938.98	-2.00223	-2.02263	-2.02965	-1.99094	-1.93983	-1.88815	-1.83994	-1.79875	-1.76343
	2940.91	-2.00221	-2.0225	-2.02951	-1.99069	-1.93957	-1.88774	-1.83971	-1.79808	-1.76274
	2942.84	-2.00212	-2.02248	-2.02935	-1.99049	-1.93925	-1.8874	-1.83926	-1.79738	-1.76213
	2944.77	-2.00206	-2.02244	-2.02934	-1.99047	-1.93906	-1.88712	-1.83884	-1.79705	-1.76174
	2946.7	-2.0023	-2.02251	-2.02942	-1.99049	-1.93887	-1.88703	-1.83872	-1.79688	-1.76154
	2948.63	-2.00243	-2.02256	-2.02936	-1.99044	-1.93852	-1.8868	-1.83848	-1.79655	-1.76117
	2950.55	-2.00215	-2.02243	-2.02925	-1.99025	-1.9383	-1.88646	-1.83816	-1.79613	-1.76062
	2952.48	-2.00209	-2.02251	-2.02925	-1.99016	-1.93823	-1.88634	-1.83805	-1.79593	-1.7602
	2954.41	-2.0021	-2.02257	-2.02927	-1.99004	-1.93804	-1.88603	-1.83764	-1.79572	-1.7599
	2956.34	-2.00211	-2.02244	-2.02909	-1.98966	-1.93766	-1.88548	-1.83707	-1.79516	-1.75963
	2958.27	-2.0022	-2.02235	-2.02894	-1.98944	-1.93744	-1.88511	-1.83672	-1.79458	-1.75928
	2960.2	-2.00228	-2.02232	-2.0289	-1.98935	-1.93727	-1.88488	-1.8366	-1.7943	-1.75883
	2962.12	-2.00231	-2.02247	-2.02877	-1.98916	-1.93699	-1.88463	-1.83622	-1.7939	-1.75842
	2964.05	-2.00221	-2.02249	-2.02864	-1.98889	-1.93658	-1.88414	-1.83571	-1.79336	-1.7579
	2965.98	-2.00213	-2.0223	-2.02851	-1.98858	-1.93624	-1.88378	-1.83532	-1.79278	-1.75723
	2967.91	-2.00221	-2.02232	-2.0284	-1.98834	-1.93599	-1.88359	-1.83498	-1.79247	-1.75671
	2969.84	-2.00227	-2.02248	-2.02845	-1.98831	-1.93591	-1.88332	-1.83456	-1.79224	-1.75643
	2971.77	-2.0023	-2.02245	-2.02843	-1.98816	-1.93573	-1.88292	-1.83417	-1.79178	-1.756
	2973.7	-2.00222	-2.02221	-2.02818	-1.98792	-1.93515	-1.88237	-1.83371	-1.79131	-1.7554
	2975.62	-2.00217	-2.02221	-2.02802	-1.98776	-1.93473	-1.88217	-1.83335	-1.79097	-1.75488
	2977.55	-2.0022	-2.02223	-2.02793	-1.98751	-1.93456	-1.88212	-1.83294	-1.79047	-1.75438
	2979.48	-2.0023	-2.02216	-2.02775	-1.98737	-1.93441	-1.88173	-1.83273	-1.78992	-1.75401
	2981.41	-2.00241	-2.02229	-2.02784	-1.98736	-1.93441	-1.88141	-1.83265	-1.78998	-1.7538
	2983.34	-2.00243	-2.02247	-2.02809	-1.98725	-1.93438	-1.88127	-1.83248	-1.78999	-1.75365
	2985.27	-2.0023	-2.0225	-2.02803	-1.98705	-1.93416	-1.8811	-1.83219	-1.78946	-1.75324
	2987.2	-2.00238	-2.02237	-2.02784	-1.98686	-1.93386	-1.8808	-1.83168	-1.789	-1.7527
	2989.12	-2.00244	-2.0223	-2.0277	-1.98666	-1.93356	-1.88033	-1.83101	-1.78859	-1.75235
	2991.05	-2.00239	-2.02218	-2.02755	-1.98645	-1.93319	-1.87979	-1.83063	-1.78802	-1.7519
	2992.98	-2.00236	-2.0221	-2.02735	-1.98625	-1.93284	-1.87941	-1.83034	-1.78751	-1.75145
	2994.91	-2.00236	-2.02225	-2.02724	-1.98601	-1.93266	-1.87927	-1.83012	-1.78711	-1.75102
	2996.84	-2.0025	-2.0224	-2.02739	-1.98586	-1.93257	-1.87905	-1.82983	-1.7868	-1.75072
	2998.77	-2.00251	-2.02231	-2.02734	-1.98564	-1.9324	-1.87881	-1.82932	-1.78656	-1.75047
	3000.7	-2.00232	-2.0221	-2.02709	-1.98534	-1.93203	-1.87855	-1.82887	-1.78612	-1.74975
	3002.62	-2.00209	-2.02187	-2.02665	-1.98495	-1.93146	-1.87797	-1.82839	-1.78537	-1.74897
	3004.55	-2.00204	-2.0219	-2.02641	-1.98473	-1.93108	-1.87739	-1.82782	-1.78482	-1.74845
	3006.48	-2.00208	-2.022	-2.02649	-1.98469	-1.93087	-1.87709	-1.82749	-1.78454	-1.74818
	3008.41	-2.00232	-2.02212	-2.0267	-1.98487	-1.93078	-1.87697	-1.82727	-1.78443	-1.748
	3010.34	-2.0025	-2.02218	-2.02672	-1.98476	-1.93061	-1.8768	-1.82687	-1.78409	-1.74761
	3012.26	-2.0024	-2.02203	-2.02651	-1.98423	-1.93022	-1.87652	-1.8264	-1.78348	-1.74702
	3014.19	-2.00228	-2.02193	-2.02641	-1.9839	-1.92995	-1.87603	-1.82616	-1.78305	-1.7465
	3016.12	-2.00238	-2.02203	-2.02653	-1.98403	-1.92989	-1.87595	-1.82606	-1.78304	-1.74637
	3018.05	-2.00239	-2.02199	-2.02647	-1.98389	-1.92971	-1.87576	-1.82571	-1.78264	-1.74608
	3019.98	-2.00232	-2.02175	-2.02613	-1.98337	-1.92927	-1.87529	-1.82502	-1.78205	-1.74551
	3021.91	-2.0023	-2.02171	-2.0259	-1.98309	-1.9289	-1.87488	-1.82453	-1.78163	-1.74507
	3023.84	-2.00227	-2.02167	-2.02584	-1.98311	-1.9287	-1.87446	-1.82422	-1.78122	-1.74453
	3025.76	-2.0023	-2.0218	-2.02593	-1.98307	-1.92845	-1.87412	-1.82398	-1.78084	-1.74414
	3027.69	-2.00236	-2.02188	-2.02599	-1.98296	-1.92819	-1.87387	-1.8237	-1.78047	-1.74398
	3029.62	-2.00248	-2.02186	-2.02597	-1.98275	-1.92809	-1.87389	-1.82334	-1.78016	-1.74348
	3031.55	-2.00271	-2.02196	-2.02591	-1.98243	-1.92797	-1.8737	-1.82303	-1.77996	-1.74291
	3033.48	-2.00261	-2.02192	-2.02569	-1.98213	-1.92764	-1.87297	-1.82279	-1.77943	-1.74253
	3035.41	-2.00245	-2.02201	-2.02568	-1.982	-1.92743	-1.87273	-1.82274	-1.77896	-1.74231
	3037.34	-2.00246	-2.02196	-2.02565	-1.98181	-1.927	-1.87255	-1.82226	-1.77857	-1.74177
	3039.26	-2.00256	-2.02188	-2.02549	-1.98152	-1.92656	-1.87212	-1.82166	-1.77812	-1.74112
	3041.19	-2.00264	-2.02193	-2.02537	-1.98137	-1.9263	-1.87178	-1.82144	-1.77782	-1.74085
	3043.12	-2.0025	-2.02169	-2.02515	-1.98112	-1.92603	-1.87151	-1.82103	-1.77732	-1.74047
	3045.05	-2.00244	-2.02157	-2.02502	-1.98089	-1.92597	-1.87132	-1.82058	-1.77683	-1.74002
	3046.98	-2.00258	-2.0218	-2.02502	-1.98087	-1.92595	-1.87113	-1.82011	-1.77654	-1.73978
	3048.91	-2.0025	-2.02173	-2.02482	-1.98055	-1.92559	-1.87061	-1.81973	-1.77624	-1.73918
	3050.84	-2.00247	-2.02162	-2.02475	-1.98037	-1.92532	-1.87021	-1.81965	-1.77601	-1.7387
	3052.76	-2.0023	-2.0215	-2.02464	-1.98004	-1.925	-1.86988	-1.81935	-1.77551	-1.73822
	3054.69	-2.00236	-2.02149	-2.02468	-1.9799	-1.92468	-1.86971	-1.819	-1.775	-1.7376
	3056.62	-2.00253	-2.02151	-2.02454	-1.97978	-1.92445	-1.86953	-1.81859	-1.77467	-1.73707
	3058.55	-2.00257	-2.0215	-2.02438	-1.97963	-1.92418	-1.86914	-1.81821	-1.77418	-1.73681
	3060.48	-2.00261	-2.02153	-2.02434	-1.97945	-1.92394	-1.86884	-1.81796	-1.77373	-1.73664
	3062.41	-2.00259	-2.02152	-2.02428	-1.9793	-1.92378	-1.86861	-1.81762	-1.77336	-1.73637
	3064.33	-2.00262	-2.02141	-2.02402	-1.97915	-1.92342	-1.8683	-1.81715	-1.77298	-1.7359
	3066.26	-2.00263	-2.0215	-2.02394	-1.97895	-1.92321	-1.86793	-1.81693	-1.77261	-1.73546
	3068.19	-2.00259	-2.02153	-2.02394	-1.97863	-1.92305	-1.86758	-1.81672	-1.77219	-1.73498
	3070.12	-2.00242	-2.02141	-2.02369	-1.97821	-1.92257	-1.86712	-1.81627	-1.7715	-1.73435
	3072.05	-2.00237	-2.02132	-2.02336	-1.97789	-1.92221	-1.86664	-1.81548	-1.77096	-1.73388
	3073.98	-2.00256	-2.02118	-2.02329	-1.97781	-1.92198	-1.86636	-1.8148	-1.77078	-1.73336
	3075.91	-2.00246	-2.0211	-2.02319	-1.97777	-1.92182	-1.86605	-1.81458	-1.77031	-1.73278
	3077.83	-2.00238	-2.02116	-2.02312	-1.97783	-1.92165	-1.86571	-1.81446	-1.76986	-1.73246
	3079.76	-2.00246	-2.02113	-2.02301	-1.97751	-1.92123	-1.86536	-1.8141	-1.76954	-1.73233
	3081.69	-2.00241	-2.02113	-2.02297	-1.97692	-1.92088	-1.86497	-1.81363	-1.7692	-1.73184
	3083.62	-2.00242	-2.02109	-2.02286	-1.97675	-1.92063	-1.86483	-1.81333	-1.76898	-1.73124
	3085.55	-2.00247	-2.02097	-2.02268	-1.9767	-1.92027	-1.86464	-1.81289	-1.7685	-1.73089
	3087.48	-2.00249	-2.02084	-2.0225	-1.97627	-1.91995	-1.86405	-1.81238	-1.76795	-1.73051
	3089.4	-2.00254	-2.02092	-2.02249	-1.976	-1.91979	-1.86364	-1.81218	-1.76761	-1.72986
	3091.33	-2.0026	-2.02113	-2.02245	-1.97601	-1.91952	-1.86335	-1.81199	-1.76725	-1.72939
	3093.26	-2.0025	-2.0211	-2.02239	-1.97602	-1.91941	-1.86299	-1.81148	-1.76682	-1.72914
	3095.19	-2.00247	-2.02094	-2.02237	-1.97586	-1.91924	-1.86289	-1.81122	-1.76653	-1.72881
	3097.12	-2.00241	-2.02091	-2.02223	-1.97557	-1.91874	-1.8628	-1.81092	-1.76615	-1.72821
	3099.05	-2.00244	-2.02078	-2.02183	-1.97533	-1.91826	-1.8623	-1.81048	-1.7657	-1.72782
	3100.97	-2.00248	-2.02066	-2.02156	-1.97521	-1.91823	-1.86198	-1.81035	-1.76545	-1.72741
	3102.9	-2.00243	-2.02055	-2.02157	-1.97493	-1.91801	-1.86172	-1.81001	-1.76499	-1.72695
	3104.83	-2.00249	-2.02061	-2.02168	-1.97469	-1.91777	-1.86132	-1.80937	-1.76447	-1.72656
	3106.76	-2.00266	-2.02074	-2.02169	-1.97457	-1.91751	-1.86102	-1.80888	-1.76399	-1.72609
	3108.69	-2.00275	-2.02066	-2.02147	-1.97439	-1.91716	-1.86059	-1.80856	-1.76366	-1.72569
	3110.62	-2.00271	-2.02043	-2.02123	-1.97401	-1.91685	-1.86026	-1.80818	-1.76314	-1.72534
	3112.55	-2.00259	-2.02037	-2.02118	-1.97381	-1.91664	-1.85993	-1.80783	-1.76262	-1.72503
	3114.47	-2.00229	-2.02032	-2.02101	-1.97362	-1.91639	-1.85951	-1.80735	-1.76248	-1.72453
	3116.4	-2.00222	-2.02022	-2.02081	-1.97344	-1.91605	-1.8591	-1.80691	-1.76213	-1.72393
	3118.33	-2.00229	-2.02023	-2.02062	-1.9731	-1.91561	-1.85883	-1.80645	-1.76137	-1.72324
	3120.26	-2.00223	-2.02021	-2.02047	-1.97291	-1.91532	-1.85844	-1.8062	-1.76095	-1.72294
	3122.19	-2.0024	-2.02017	-2.02035	-1.97277	-1.91528	-1.85803	-1.8061	-1.76071	-1.72257
	3124.12	-2.00254	-2.0202	-2.02023	-1.97267	-1.91517	-1.85791	-1.80566	-1.76015	-1.72212
	3126.05	-2.00238	-2.02011	-2.02017	-1.97265	-1.91491	-1.85766	-1.80516	-1.7598	-1.72177
	3127.97	-2.00236	-2.01997	-2.02007	-1.97224	-1.91443	-1.85732	-1.80498	-1.75947	-1.72122
	3129.9	-2.0024	-2.01993	-2.01986	-1.97186	-1.91399	-1.85693	-1.80458	-1.75884	-1.72048
	3131.83	-2.00261	-2.01997	-2.01994	-1.97188	-1.91396	-1.85665	-1.80422	-1.75888	-1.72027
	3133.76	-2.00265	-2.01989	-2.01978	-1.97147	-1.91356	-1.85626	-1.80364	-1.75821	-1.72
	3135.69	-2.0025	-2.01982	-2.01959	-1.97112	-1.91297	-1.8559	-1.80317	-1.75742	-1.71908
	3137.62	-2.00247	-2.0197	-2.01946	-1.97098	-1.91273	-1.85548	-1.80291	-1.75711	-1.71842
	3139.54	-2.0024	-2.01957	-2.01925	-1.97062	-1.91256	-1.85494	-1.80263	-1.75655	-1.71796
	3141.47	-2.00238	-2.01956	-2.01905	-1.97023	-1.9124	-1.85474	-1.8022	-1.7561	-1.71777
	3143.4	-2.00227	-2.01951	-2.01873	-1.96988	-1.91198	-1.85433	-1.80136	-1.75554	-1.71751
	3145.33	-2.00227	-2.0195	-2.01869	-1.96978	-1.91147	-1.85392	-1.80072	-1.75494	-1.71699
	3147.26	-2.00238	-2.0195	-2.01875	-1.96976	-1.91125	-1.85357	-1.80045	-1.75478	-1.71621
	3149.19	-2.00238	-2.01949	-2.01859	-1.96951	-1.91104	-1.85311	-1.80021	-1.75428	-1.71567
	3151.11	-2.00235	-2.01938	-2.01831	-1.96919	-1.91078	-1.85295	-1.79986	-1.75388	-1.71532
	3153.04	-2.00231	-2.01935	-2.01814	-1.96906	-1.91061	-1.85253	-1.79946	-1.75386	-1.71503
	3154.97	-2.00217	-2.01923	-2.01809	-1.96891	-1.91042	-1.85191	-1.79923	-1.75351	-1.71438
	3156.9	-2.00219	-2.01904	-2.01791	-1.96865	-1.90998	-1.8517	-1.79903	-1.7528	-1.71377
	3158.83	-2.00293	-2.01936	-2.01827	-1.96899	-1.91013	-1.85201	-1.79916	-1.75314	-1.7135
	3160.76	-2.00347	-2.01959	-2.01857	-1.96926	-1.91018	-1.85204	-1.79908	-1.75342	-1.71327
	3162.69	-2.00285	-2.01903	-2.01789	-1.96834	-1.90924	-1.85139	-1.79783	-1.75209	-1.71256
	3164.61	-2.00232	-2.01881	-2.01738	-1.96757	-1.90848	-1.85058	-1.79706	-1.75101	-1.71183
	3166.54	-2.00232	-2.01887	-2.0173	-1.96747	-1.90832	-1.85026	-1.79672	-1.75048	-1.71147
	3168.47	-2.00239	-2.01868	-2.01719	-1.96742	-1.90811	-1.84986	-1.79625	-1.75011	-1.71118
	3170.4	-2.00256	-2.01855	-2.01714	-1.96711	-1.90793	-1.84936	-1.79595	-1.74988	-1.71108
	3172.33	-2.00274	-2.01864	-2.01712	-1.96688	-1.90781	-1.84906	-1.79563	-1.74939	-1.71038
	3174.26	-2.00273	-2.0188	-2.01704	-1.96686	-1.90764	-1.84897	-1.79539	-1.74909	-1.70996
	3176.18	-2.00273	-2.01892	-2.01682	-1.96677	-1.90723	-1.84876	-1.795	-1.74907	-1.7098
	3178.11	-2.00272	-2.01895	-2.01663	-1.96649	-1.90693	-1.84839	-1.79448	-1.74855	-1.7094
	3180.04	-2.00264	-2.01883	-2.01662	-1.96623	-1.90671	-1.84813	-1.794	-1.74777	-1.70877
	3181.97	-2.00255	-2.01854	-2.0165	-1.96611	-1.90657	-1.84776	-1.79371	-1.74739	-1.70809
	3183.9	-2.0024	-2.01809	-2.01605	-1.96568	-1.9061	-1.84721	-1.79349	-1.74686	-1.70749
	3185.83	-2.00227	-2.01794	-2.01579	-1.96526	-1.90571	-1.84683	-1.79318	-1.74643	-1.70693
	3187.76	-2.0022	-2.01785	-2.01556	-1.96491	-1.90533	-1.84634	-1.7926	-1.74606	-1.70635
	3189.68	-2.00238	-2.01796	-2.01546	-1.96484	-1.90507	-1.84586	-1.79223	-1.74573	-1.70617
	3191.61	-2.00258	-2.01811	-2.01541	-1.9647	-1.9047	-1.84557	-1.79193	-1.74526	-1.70561
	3193.54	-2.00254	-2.01808	-2.0153	-1.96442	-1.90431	-1.84539	-1.79149	-1.74482	-1.70488
	3195.47	-2.00247	-2.01785	-2.01516	-1.96412	-1.90409	-1.84529	-1.79124	-1.74424	-1.70442
	3197.4	-2.0025	-2.01778	-2.01513	-1.96403	-1.90396	-1.84501	-1.79111	-1.74367	-1.70447
	3199.33	-2.00258	-2.0178	-2.01488	-1.96391	-1.90373	-1.84444	-1.79031	-1.74339	-1.70437
	3201.26	-2.00254	-2.01757	-2.01472	-1.96364	-1.9034	-1.84395	-1.78991	-1.74306	-1.70383
	3203.18	-2.00249	-2.01754	-2.01468	-1.96345	-1.90292	-1.84393	-1.78991	-1.74259	-1.70322
	3205.11	-2.00251	-2.01764	-2.01449	-1.96316	-1.90279	-1.8439	-1.78953	-1.74247	-1.70281
	3207.04	-2.00261	-2.01753	-2.01436	-1.96294	-1.90266	-1.84343	-1.78864	-1.7424	-1.70218
	3208.97	-2.00266	-2.01716	-2.01434	-1.96277	-1.90241	-1.84315	-1.78843	-1.74189	-1.70165
	3210.9	-2.00245	-2.01694	-2.01387	-1.96216	-1.90186	-1.84263	-1.78816	-1.74121	-1.70145
	3212.83	-2.00241	-2.01711	-2.01376	-1.96196	-1.90175	-1.84203	-1.7878	-1.74087	-1.70115
	3214.75	-2.00249	-2.01716	-2.01355	-1.96187	-1.90153	-1.84145	-1.78744	-1.74041	-1.70054
	3216.68	-2.00237	-2.01692	-2.01323	-1.96154	-1.90104	-1.8411	-1.78688	-1.73961	-1.69991
	3218.61	-2.00222	-2.01676	-2.01306	-1.96098	-1.90058	-1.84101	-1.78631	-1.73929	-1.69959
	3220.54	-2.00239	-2.01683	-2.01307	-1.96088	-1.90036	-1.84087	-1.78612	-1.73924	-1.69955
	3222.47	-2.00257	-2.01672	-2.01292	-1.9609	-1.89994	-1.84042	-1.78573	-1.73864	-1.69879
	3224.4	-2.00239	-2.01631	-2.01251	-1.96045	-1.89937	-1.83998	-1.78503	-1.73768	-1.69789
	3226.32	-2.00214	-2.01605	-2.01222	-1.96008	-1.89888	-1.8394	-1.78462	-1.73714	-1.69761
	3228.25	-2.00224	-2.01611	-2.0122	-1.96008	-1.8989	-1.83904	-1.7846	-1.73734	-1.69741
	3230.18	-2.00246	-2.01606	-2.01192	-1.9597	-1.8986	-1.83882	-1.78435	-1.73693	-1.6969
	3232.11	-2.00264	-2.01599	-2.01176	-1.95944	-1.89839	-1.83885	-1.78378	-1.73625	-1.6962
	3234.04	-2.00253	-2.01597	-2.01157	-1.95918	-1.89821	-1.83845	-1.78345	-1.73585	-1.69564
	3235.97	-2.00227	-2.01568	-2.01135	-1.95901	-1.89785	-1.83791	-1.78311	-1.73544	-1.69524
	3237.9	-2.00212	-2.01552	-2.0113	-1.95885	-1.89747	-1.8375	-1.78271	-1.73473	-1.6951
	3239.82	-2.00199	-2.01557	-2.01115	-1.95861	-1.89697	-1.83728	-1.78242	-1.73451	-1.69474
	3241.75	-2.0021	-2.01552	-2.01112	-1.95831	-1.89671	-1.83707	-1.78213	-1.73457	-1.6942
	3243.68	-2.0022	-2.01537	-2.01108	-1.95821	-1.89671	-1.83684	-1.78187	-1.73391	-1.69363
	3245.61	-2.00233	-2.01539	-2.01089	-1.9581	-1.89662	-1.83661	-1.78175	-1.73352	-1.69329
	3247.54	-2.00228	-2.01539	-2.01078	-1.95776	-1.89626	-1.83605	-1.78109	-1.73322	-1.69294
	3249.47	-2.0022	-2.01521	-2.01051	-1.95742	-1.89593	-1.83548	-1.78	-1.73263	-1.69249
	3251.39	-2.00227	-2.01511	-2.01021	-1.95728	-1.89568	-1.83563	-1.77964	-1.73216	-1.69217
	3253.32	-2.00221	-2.01515	-2.01002	-1.95712	-1.8953	-1.83538	-1.7795	-1.7317	-1.69162
	3255.25	-2.00229	-2.01519	-2.01008	-1.95698	-1.8952	-1.8347	-1.77923	-1.73138	-1.69122
	3257.18	-2.0025	-2.01504	-2.01004	-1.95687	-1.89499	-1.83434	-1.779	-1.73127	-1.69087
	3259.11	-2.00255	-2.01477	-2.00992	-1.9567	-1.89477	-1.83411	-1.77871	-1.7311	-1.69044
	3261.04	-2.00226	-2.01455	-2.00961	-1.95606	-1.89441	-1.83367	-1.77816	-1.73045	-1.69002
	3262.97	-2.00227	-2.01466	-2.00938	-1.95586	-1.89429	-1.83354	-1.77804	-1.72991	-1.68986
	3264.89	-2.00238	-2.0147	-2.00941	-1.95602	-1.89386	-1.83364	-1.77789	-1.72965	-1.68939
	3266.82	-2.00233	-2.01452	-2.00914	-1.95596	-1.89373	-1.83341	-1.77758	-1.72972	-1.68899
	3268.75	-2.00229	-2.01435	-2.0088	-1.95561	-1.8935	-1.8328	-1.77701	-1.72936	-1.68881
	3270.68	-2.0023	-2.01423	-2.00873	-1.95525	-1.89314	-1.83229	-1.77684	-1.72879	-1.68845
	3272.61	-2.00222	-2.01399	-2.00852	-1.95489	-1.89283	-1.83223	-1.77672	-1.72825	-1.68818
	3274.54	-2.00219	-2.01394	-2.00838	-1.9547	-1.89258	-1.83208	-1.77619	-1.72787	-1.68765
	3276.47	-2.00238	-2.01421	-2.00842	-1.95477	-1.89236	-1.83177	-1.77603	-1.72779	-1.68711
	3278.39	-2.00268	-2.0143	-2.00836	-1.95462	-1.89229	-1.83157	-1.77584	-1.72743	-1.68678
	3280.32	-2.00251	-2.01416	-2.00817	-1.9543	-1.89197	-1.83131	-1.77545	-1.72714	-1.68622
	3282.25	-2.00211	-2.01396	-2.00779	-1.95416	-1.89162	-1.83071	-1.77504	-1.72633	-1.68544
	3284.18	-2.002	-2.01381	-2.00764	-1.95406	-1.89163	-1.83028	-1.77481	-1.72567	-1.68525
	3286.11	-2.00218	-2.01367	-2.00778	-1.95401	-1.89179	-1.8304	-1.7747	-1.72597	-1.68544
	3288.04	-2.00223	-2.01366	-2.00761	-1.95365	-1.89138	-1.83019	-1.77425	-1.7258	-1.68515
	3289.97	-2.00223	-2.01376	-2.00751	-1.9536	-1.89114	-1.83017	-1.77383	-1.72554	-1.6848
	3291.89	-2.00234	-2.01381	-2.00758	-1.95367	-1.89126	-1.83043	-1.77392	-1.72572	-1.68469
	3293.82	-2.00241	-2.01366	-2.00757	-1.95364	-1.89114	-1.83038	-1.77397	-1.72564	-1.6846
	3295.75	-2.00252	-2.01359	-2.00739	-1.95343	-1.89059	-1.82991	-1.77357	-1.72528	-1.68424
	3297.68	-2.00251	-2.01357	-2.00718	-1.95324	-1.89043	-1.82967	-1.77328	-1.72492	-1.68386
	3299.61	-2.0026	-2.01343	-2.00699	-1.95311	-1.89051	-1.8293	-1.77299	-1.72436	-1.68351
	3301.53	-2.0027	-2.01324	-2.00682	-1.95285	-1.89048	-1.82877	-1.77256	-1.72391	-1.68295
	3303.46	-2.00237	-2.01303	-2.00641	-1.95239	-1.88991	-1.82846	-1.77211	-1.72365	-1.68251
	3305.39	-2.00238	-2.01287	-2.00618	-1.95222	-1.88955	-1.82823	-1.77192	-1.72346	-1.6823
	3307.32	-2.00244	-2.01281	-2.006	-1.95187	-1.88914	-1.82796	-1.77178	-1.72316	-1.68198
	3309.25	-2.00224	-2.01275	-2.00595	-1.95153	-1.88908	-1.82785	-1.77165	-1.72291	-1.68149
	3311.18	-2.00232	-2.01293	-2.00607	-1.95188	-1.88918	-1.82787	-1.7713	-1.7225	-1.68116
	3313.11	-2.00223	-2.0129	-2.00587	-1.9521	-1.88901	-1.82776	-1.77101	-1.72184	-1.68096
	3315.03	-2.00231	-2.01287	-2.00566	-1.95183	-1.88879	-1.82756	-1.77068	-1.72182	-1.68081
	3316.96	-2.00259	-2.01285	-2.00567	-1.95164	-1.88892	-1.82749	-1.77062	-1.72192	-1.68073
	3318.89	-2.00271	-2.01277	-2.00561	-1.95143	-1.88894	-1.82724	-1.77046	-1.72168	-1.68069
	3320.82	-2.00266	-2.01257	-2.00526	-1.95129	-1.88874	-1.82689	-1.77049	-1.72171	-1.68031
	3322.75	-2.00256	-2.01252	-2.00522	-1.951	-1.88821	-1.82673	-1.77036	-1.72145	-1.68009
	3324.68	-2.00253	-2.01226	-2.00522	-1.95081	-1.88776	-1.82654	-1.76985	-1.72063	-1.67979
	3326.61	-2.0025	-2.01201	-2.00484	-1.95053	-1.8875	-1.82603	-1.76935	-1.72013	-1.67914
	3328.53	-2.00233	-2.01211	-2.00461	-1.95041	-1.8875	-1.82573	-1.76932	-1.72017	-1.6788
	3330.46	-2.0025	-2.01233	-2.00467	-1.95037	-1.88757	-1.82597	-1.76964	-1.72009	-1.67845
	3332.39	-2.00246	-2.01213	-2.00426	-1.95018	-1.88706	-1.8257	-1.76928	-1.71976	-1.67793
	3334.32	-2.0024	-2.01197	-2.00384	-1.95014	-1.88646	-1.8249	-1.76835	-1.71933	-1.67764
	3336.25	-2.00255	-2.01212	-2.00388	-1.95025	-1.88672	-1.82475	-1.76821	-1.71915	-1.67779
	3338.18	-2.00252	-2.01197	-2.00388	-1.94999	-1.8869	-1.82471	-1.76832	-1.71908	-1.67748
	3340.11	-2.00239	-2.01162	-2.00368	-1.94974	-1.88669	-1.82461	-1.76807	-1.71896	-1.67729
	3342.03	-2.00259	-2.01162	-2.00353	-1.94951	-1.88625	-1.82459	-1.76757	-1.71862	-1.67701
	3343.96	-2.00257	-2.01132	-2.00337	-1.94934	-1.88604	-1.82451	-1.76725	-1.71816	-1.6767
	3345.89	-2.00258	-2.01122	-2.00333	-1.9492	-1.88608	-1.82456	-1.76758	-1.71778	-1.67665
	3347.82	-2.00255	-2.01132	-2.00324	-1.94905	-1.88602	-1.82437	-1.7679	-1.71759	-1.6764
	3349.75	-2.00257	-2.01144	-2.003	-1.9488	-1.88582	-1.82405	-1.76757	-1.71753	-1.6759
	3351.68	-2.00252	-2.01144	-2.0029	-1.9486	-1.88562	-1.82385	-1.76693	-1.7174	-1.67555
	3353.6	-2.00229	-2.01121	-2.00269	-1.94822	-1.88546	-1.82337	-1.76607	-1.71674	-1.67498
	3355.53	-2.00206	-2.01106	-2.00247	-1.94789	-1.8853	-1.82283	-1.76563	-1.71632	-1.67475
	3357.46	-2.00218	-2.0112	-2.00227	-1.9481	-1.8849	-1.82289	-1.76586	-1.71627	-1.6748
	3359.39	-2.00225	-2.0111	-2.00195	-1.94817	-1.88459	-1.82276	-1.7658	-1.71612	-1.67442
	3361.32	-2.00227	-2.01096	-2.00181	-1.94768	-1.8845	-1.82214	-1.76547	-1.71612	-1.67413
	3363.25	-2.00257	-2.01128	-2.00233	-1.94781	-1.88468	-1.82245	-1.76537	-1.7165	-1.67422
	3365.18	-2.00252	-2.01118	-2.00225	-1.94772	-1.88438	-1.82259	-1.7651	-1.71626	-1.67335
	3367.1	-2.00246	-2.01081	-2.00161	-1.94719	-1.88405	-1.82194	-1.76484	-1.71549	-1.67285
	3369.03	-2.00271	-2.01088	-2.00141	-1.947	-1.88415	-1.82196	-1.76449	-1.71507	-1.67295
	3370.96	-2.00265	-2.01091	-2.00124	-1.94698	-1.88405	-1.82176	-1.76423	-1.71476	-1.67232
	3372.89	-2.00245	-2.01081	-2.00117	-1.94678	-1.88333	-1.82108	-1.76398	-1.7144	-1.67198
	3374.82	-2.00261	-2.01088	-2.00124	-1.94657	-1.88301	-1.82103	-1.76364	-1.71396	-1.67198
	3376.75	-2.0025	-2.01065	-2.00071	-1.94606	-1.88286	-1.82093	-1.76302	-1.71352	-1.67142
	3378.67	-2.002	-2.01023	-2.0003	-1.94571	-1.88279	-1.82033	-1.76295	-1.71346	-1.67114
	3380.6	-2.00202	-2.01005	-2.00024	-1.94542	-1.88261	-1.81995	-1.76293	-1.71314	-1.67094
	3382.53	-2.00226	-2.01016	-2.00028	-1.94533	-1.88239	-1.81982	-1.7625	-1.71246	-1.67022
	3384.46	-2.00227	-2.01034	-2.00003	-1.94507	-1.88216	-1.81944	-1.76214	-1.71224	-1.67003
	3386.39	-2.00238	-2.01027	-1.99976	-1.94519	-1.88211	-1.81931	-1.76179	-1.71219	-1.67013
	3388.32	-2.00244	-2.0101	-1.99935	-1.94495	-1.88198	-1.81897	-1.76131	-1.71134	-1.66959
	3390.24	-2.00242	-2.00997	-1.99914	-1.94435	-1.88154	-1.81865	-1.76111	-1.71052	-1.66891
	3392.17	-2.00259	-2.00996	-1.99912	-1.94421	-1.88124	-1.81833	-1.76085	-1.7104	-1.66856
	3394.1	-2.00264	-2.00976	-1.99883	-1.94425	-1.88099	-1.81831	-1.76045	-1.71057	-1.66839
	3396.03	-2.00237	-2.00956	-1.99851	-1.94406	-1.88052	-1.81774	-1.75993	-1.70984	-1.66766
	3397.96	-2.00199	-2.00915	-1.99838	-1.94348	-1.88	-1.8171	-1.75945	-1.7095	-1.66708
	3399.89	-2.0021	-2.00912	-1.99812	-1.9428	-1.8795	-1.81683	-1.75875	-1.70946	-1.66638
	3401.82	-2.00212	-2.0092	-1.99792	-1.94291	-1.87935	-1.81669	-1.7585	-1.70904	-1.666
	3403.74	-2.00223	-2.00922	-1.99766	-1.94318	-1.87942	-1.8164	-1.75837	-1.70864	-1.66586
	3405.67	-2.00245	-2.00932	-1.99756	-1.94325	-1.8794	-1.81637	-1.75838	-1.70848	-1.66582
	3407.6	-2.00231	-2.00925	-1.9973	-1.9429	-1.87887	-1.8159	-1.75813	-1.70786	-1.66542
	3409.53	-2.00244	-2.0094	-1.99712	-1.94267	-1.87865	-1.81558	-1.75807	-1.70752	-1.6652
	3411.46	-2.00237	-2.00935	-1.99697	-1.94224	-1.87824	-1.81511	-1.75751	-1.70735	-1.66451
	3413.39	-2.00197	-2.00884	-1.99654	-1.94154	-1.87745	-1.81467	-1.7567	-1.70679	-1.66364
	3415.32	-2.00201	-2.00864	-1.99635	-1.94127	-1.87723	-1.81467	-1.75623	-1.70601	-1.66313
	3417.24	-2.00212	-2.0086	-1.9963	-1.94135	-1.87703	-1.81445	-1.7554	-1.70515	-1.66267
	3419.17	-2.00175	-2.00821	-1.99597	-1.94102	-1.87609	-1.81333	-1.75386	-1.70399	-1.66125
	3421.1	-2.00161	-2.00793	-1.99586	-1.94067	-1.8758	-1.81273	-1.75392	-1.70343	-1.66042
	3423.03	-2.00211	-2.0083	-1.99586	-1.94076	-1.87648	-1.81285	-1.75491	-1.70332	-1.661
	3424.96	-2.00235	-2.00849	-1.99575	-1.94101	-1.87681	-1.81311	-1.75509	-1.70342	-1.66099
	3426.89	-2.00214	-2.00833	-1.99549	-1.94056	-1.87633	-1.81291	-1.75433	-1.70322	-1.66021
	3428.81	-2.00224	-2.00828	-1.99534	-1.94028	-1.87604	-1.81276	-1.7541	-1.70302	-1.66046
	3430.74	-2.00229	-2.00826	-1.9954	-1.9404	-1.87562	-1.81235	-1.75385	-1.70278	-1.66018
	3432.67	-2.00223	-2.00811	-1.99538	-1.94034	-1.87559	-1.81195	-1.75375	-1.70307	-1.6597
	3434.6	-2.00213	-2.008	-1.99513	-1.9401	-1.87555	-1.81145	-1.75336	-1.70248	-1.65893
	3436.53	-2.00222	-2.00804	-1.99505	-1.94	-1.87526	-1.81084	-1.75295	-1.70165	-1.6582
	3438.46	-2.00242	-2.00784	-1.99516	-1.93991	-1.87496	-1.81066	-1.75275	-1.7014	-1.65786
	3440.39	-2.00239	-2.00774	-1.99531	-1.93991	-1.87512	-1.8108	-1.75248	-1.70104	-1.65721
	3442.31	-2.00221	-2.00772	-1.99517	-1.93956	-1.87472	-1.81022	-1.75157	-1.7003	-1.6559
	3444.24	-2.00196	-2.00759	-1.99484	-1.93927	-1.8742	-1.80957	-1.75059	-1.69945	-1.65569
	3446.17	-2.00197	-2.00749	-1.99493	-1.93918	-1.87344	-1.80852	-1.74938	-1.69843	-1.65521
	3448.1	-2.00242	-2.00765	-1.99562	-1.93953	-1.87397	-1.80946	-1.75051	-1.69958	-1.6561
	3450.03	-2.00239	-2.00747	-1.9956	-1.93952	-1.87459	-1.81017	-1.75129	-1.70016	-1.65662
	3451.96	-2.00203	-2.00734	-1.99523	-1.93941	-1.87427	-1.81003	-1.75083	-1.69989	-1.65663
	3453.88	-2.00195	-2.00741	-1.99543	-1.93974	-1.87384	-1.80994	-1.75063	-1.69965	-1.65681
	3455.81	-2.00174	-2.00718	-1.99577	-1.93983	-1.87391	-1.80978	-1.75037	-1.69883	-1.65613
	3457.74	-2.00187	-2.00753	-1.99575	-1.93945	-1.87388	-1.80939	-1.75011	-1.69839	-1.65491
	3459.67	-2.00246	-2.00818	-1.99625	-1.9398	-1.87417	-1.80943	-1.75027	-1.6985	-1.6549
	3461.6	-2.0024	-2.00812	-1.99666	-1.93999	-1.87407	-1.80943	-1.74992	-1.69806	-1.65475
	3463.53	-2.00201	-2.00804	-1.99678	-1.94036	-1.87433	-1.8095	-1.75016	-1.69828	-1.65502
	3465.45	-2.0019	-2.00812	-1.99703	-1.94093	-1.87454	-1.8095	-1.75059	-1.69822	-1.65509
	3467.38	-2.00216	-2.00825	-1.99738	-1.94122	-1.87485	-1.81016	-1.75084	-1.69882	-1.65539
	3469.31	-2.00244	-2.00827	-1.9978	-1.94155	-1.87554	-1.81104	-1.75135	-1.6997	-1.65588
	3471.24	-2.00236	-2.00813	-1.99802	-1.94207	-1.87592	-1.81131	-1.75131	-1.69982	-1.65579
	3473.17	-2.00227	-2.00792	-1.99823	-1.94237	-1.87546	-1.81095	-1.75075	-1.69953	-1.65537
	3475.1	-2.00239	-2.00812	-1.99873	-1.94275	-1.87581	-1.81133	-1.75114	-1.69966	-1.65611
	3477.03	-2.00235	-2.00869	-1.99928	-1.94322	-1.87671	-1.81172	-1.75232	-1.69972	-1.65692
	3478.95	-2.00228	-2.00904	-1.99969	-1.94327	-1.8766	-1.81127	-1.75186	-1.69894	-1.65644
	3480.88	-2.00215	-2.0088	-1.99961	-1.94307	-1.87608	-1.81064	-1.7505	-1.69804	-1.65523
	3482.81	-2.00208	-2.00841	-1.99982	-1.9435	-1.8769	-1.81157	-1.75118	-1.69921	-1.65616
	3484.74	-2.00238	-2.00862	-2.00033	-1.94399	-1.87752	-1.81237	-1.75194	-1.70038	-1.65659
	3486.67	-2.00241	-2.00881	-2.00074	-1.94467	-1.87801	-1.81279	-1.75225	-1.70115	-1.65671
	3488.6	-2.00249	-2.0089	-2.00107	-1.94493	-1.87843	-1.81307	-1.75302	-1.70176	-1.65722
	3490.53	-2.00279	-2.00917	-2.0016	-1.94539	-1.87927	-1.81412	-1.75416	-1.70248	-1.65898
	3492.45	-2.00271	-2.00919	-2.00198	-1.94589	-1.87961	-1.81477	-1.75462	-1.70302	-1.66006
	3494.38	-2.00253	-2.00875	-2.00206	-1.94656	-1.87961	-1.81462	-1.75498	-1.70341	-1.65973
	3496.31	-2.00253	-2.00855	-2.00199	-1.94679	-1.88009	-1.81478	-1.7551	-1.70335	-1.65923
	3498.24	-2.00253	-2.00866	-2.00212	-1.94692	-1.88081	-1.81555	-1.75565	-1.70385	-1.66004
	3500.17	-2.0021	-2.00841	-2.0017	-1.9464	-1.87946	-1.81428	-1.75448	-1.70313	-1.65854
	3502.1	-2.00165	-2.00786	-2.00123	-1.94571	-1.87801	-1.81254	-1.75294	-1.70138	-1.65689
	3504.02	-2.0018	-2.00786	-2.00172	-1.94649	-1.87991	-1.81412	-1.75471	-1.70246	-1.65968
	3505.95	-2.00209	-2.00767	-2.00237	-1.94763	-1.88231	-1.8165	-1.75764	-1.70482	-1.66193
	3507.88	-2.00249	-2.00725	-2.0025	-1.9481	-1.88276	-1.81673	-1.75801	-1.70519	-1.66157
	3509.81	-2.00283	-2.00733	-2.00275	-1.94895	-1.88325	-1.81725	-1.75828	-1.70597	-1.66213
	3511.74	-2.0025	-2.00741	-2.00316	-1.94962	-1.88434	-1.81923	-1.75962	-1.70751	-1.66372
	3513.67	-2.00197	-2.00686	-2.00316	-1.94993	-1.88515	-1.82052	-1.76043	-1.70824	-1.66462
	3515.59	-2.00205	-2.00669	-2.00289	-1.95027	-1.88545	-1.82077	-1.76098	-1.70844	-1.66486
	3517.52	-2.00224	-2.00691	-2.00319	-1.95101	-1.88604	-1.82125	-1.76153	-1.70918	-1.66533
	3519.45	-2.00216	-2.00688	-2.00388	-1.95166	-1.88692	-1.82207	-1.76232	-1.71022	-1.66598
	3521.38	-2.00179	-2.00655	-2.00443	-1.95219	-1.88704	-1.82183	-1.76198	-1.70992	-1.66503
	3523.31	-2.00173	-2.0059	-2.00435	-1.95192	-1.88624	-1.8203	-1.76084	-1.70845	-1.6633
	3525.24	-2.00179	-2.00562	-2.00447	-1.95268	-1.88716	-1.82146	-1.76186	-1.70941	-1.66489
	3527.17	-2.00155	-2.0056	-2.00491	-1.95398	-1.88833	-1.82249	-1.76251	-1.71044	-1.6661
	3529.09	-2.00159	-2.00599	-2.00611	-1.95559	-1.89082	-1.82465	-1.76495	-1.71276	-1.66881
	3531.02	-2.00175	-2.00657	-2.00679	-1.95666	-1.89269	-1.82682	-1.7675	-1.71506	-1.67093
	3532.95	-2.00182	-2.00651	-2.00726	-1.95792	-1.89385	-1.82877	-1.76921	-1.71674	-1.67231
	3534.88	-2.00159	-2.00587	-2.00731	-1.95813	-1.89354	-1.82867	-1.76879	-1.71612	-1.67181
	3536.81	-2.0015	-2.00555	-2.00743	-1.95847	-1.89402	-1.82912	-1.76862	-1.71655	-1.67243
	3538.74	-2.00173	-2.00553	-2.00818	-1.95944	-1.89556	-1.83092	-1.77028	-1.7181	-1.674
	3540.66	-2.00196	-2.00563	-2.00859	-1.96025	-1.89613	-1.83159	-1.77101	-1.71864	-1.67393
	3542.59	-2.00183	-2.00555	-2.00859	-1.96019	-1.89553	-1.83042	-1.76999	-1.71714	-1.67281
	3544.52	-2.00118	-2.00483	-2.00809	-1.9592	-1.89442	-1.82822	-1.76802	-1.71506	-1.67101
	3546.45	-2.00138	-2.00499	-2.00775	-1.95925	-1.89475	-1.82884	-1.76838	-1.7158	-1.67142
	3548.38	-2.00138	-2.00504	-2.00812	-1.9601	-1.89627	-1.83085	-1.77059	-1.71786	-1.67328
	3550.31	-2.00187	-2.00506	-2.00833	-1.96019	-1.89665	-1.83107	-1.77093	-1.71777	-1.67349
	3552.24	-2.00233	-2.00476	-2.00819	-1.95953	-1.89618	-1.83019	-1.77023	-1.71666	-1.67239
	3554.16	-2.00224	-2.00439	-2.00731	-1.95912	-1.89587	-1.83033	-1.77065	-1.71708	-1.67247
	3556.09	-2.00192	-2.00424	-2.00652	-1.95879	-1.89573	-1.8305	-1.77128	-1.71788	-1.67337
	3558.02	-2.0017	-2.00372	-2.00503	-1.95733	-1.89473	-1.82937	-1.76937	-1.71659	-1.67188
	3559.95	-2.00122	-2.00292	-2.0039	-1.95642	-1.89311	-1.8284	-1.76722	-1.71466	-1.66969
	3561.88	-2.00096	-2.00302	-2.00377	-1.95572	-1.89199	-1.8274	-1.76657	-1.71353	-1.6691
	3563.81	-2.00124	-2.00339	-2.00366	-1.9547	-1.89097	-1.82535	-1.76602	-1.71206	-1.66787
	3565.74	-2.00095	-2.00289	-2.00183	-1.95242	-1.88789	-1.8219	-1.76286	-1.70892	-1.66373
	3567.66	-2.00117	-2.00363	-2.00036	-1.95198	-1.88782	-1.82378	-1.76357	-1.71114	-1.66597
	3569.59	-2.00144	-2.00398	-2.00013	-1.95247	-1.88971	-1.82555	-1.76545	-1.71215	-1.66819
	3571.52	-2.00128	-2.00382	-1.99984	-1.95237	-1.88998	-1.82553	-1.76579	-1.71241	-1.6681
	3573.45	-2.00125	-2.00365	-1.9993	-1.9517	-1.88925	-1.82493	-1.76486	-1.71267	-1.66751
	3575.38	-2.00157	-2.00373	-1.99895	-1.95115	-1.88878	-1.82494	-1.76486	-1.71299	-1.66806
	3577.31	-2.00216	-2.00403	-1.99861	-1.95079	-1.88885	-1.82512	-1.76497	-1.71287	-1.66783
	3579.24	-2.00184	-2.00388	-1.99763	-1.95	-1.8884	-1.82425	-1.76452	-1.71219	-1.66689
	3581.16	-2.00124	-2.00321	-1.99656	-1.94857	-1.88727	-1.82326	-1.76363	-1.71126	-1.66715
	3583.09	-2.00107	-2.00287	-1.99608	-1.94781	-1.88698	-1.8228	-1.76326	-1.71077	-1.6672
	3585.02	-2.00107	-2.00268	-1.99543	-1.94657	-1.88635	-1.82107	-1.76209	-1.7093	-1.66453
	3586.95	-2.00143	-2.00246	-1.99493	-1.94531	-1.88437	-1.81847	-1.75965	-1.70582	-1.66173
	3588.88	-2.00116	-2.00192	-1.99299	-1.94437	-1.884	-1.82048	-1.76167	-1.70809	-1.6643
	3590.8	-2.00079	-2.00198	-1.99231	-1.94404	-1.88429	-1.82177	-1.76256	-1.71019	-1.66526
	3592.73	-2.00039	-2.00185	-1.99158	-1.94271	-1.88324	-1.82126	-1.76112	-1.70946	-1.66456
	3594.66	-2.00035	-2.00165	-1.9914	-1.94242	-1.88367	-1.82124	-1.7615	-1.70948	-1.66533
	3596.59	-2.00129	-2.00276	-1.99167	-1.94378	-1.88591	-1.82364	-1.7645	-1.71223	-1.66696
	3598.52	-2.00199	-2.00334	-1.99204	-1.94452	-1.88705	-1.82541	-1.7664	-1.71494	-1.66826
	3600.45	-2.00149	-2.00296	-1.99248	-1.94467	-1.88744	-1.82642	-1.76725	-1.71613	-1.67024
	3602.38	-2.00091	-2.00305	-1.99312	-1.94583	-1.88849	-1.82701	-1.76853	-1.71708	-1.67214
	3604.3	-2.00073	-2.00313	-1.99372	-1.94671	-1.88913	-1.82731	-1.76884	-1.71722	-1.67232
	3606.23	-2.0006	-2.00258	-1.99408	-1.94712	-1.8887	-1.82668	-1.76845	-1.71582	-1.67077
	3608.16	-2.0012	-2.0032	-1.99528	-1.94745	-1.88841	-1.82624	-1.76843	-1.71473	-1.66971
	3610.09	-2.00077	-2.00391	-1.99646	-1.94828	-1.88894	-1.82687	-1.76834	-1.71515	-1.67033
	3612.02	-2.00009	-2.00411	-1.99706	-1.94886	-1.88897	-1.82546	-1.76742	-1.71304	-1.66855
	3613.95	-2.00042	-2.00462	-1.99861	-1.95094	-1.8902	-1.82523	-1.76778	-1.71353	-1.66852
	3615.88	-2.0006	-2.00524	-1.99992	-1.95237	-1.89154	-1.8273	-1.76908	-1.71567	-1.67024
	3617.8	-2.00089	-2.00652	-2.00156	-1.95409	-1.89364	-1.82895	-1.77079	-1.71797	-1.67138
	3619.73	-2.0015	-2.00805	-2.00439	-1.95715	-1.89663	-1.83209	-1.77295	-1.72181	-1.67508
	3621.66	-2.00147	-2.00795	-2.00639	-1.9598	-1.89867	-1.83519	-1.77605	-1.72411	-1.67787
	3623.59	-2.00132	-2.00847	-2.00825	-1.96202	-1.90027	-1.83695	-1.77766	-1.72513	-1.6789
	3625.52	-2.0013	-2.00881	-2.01032	-1.96457	-1.90183	-1.83889	-1.779	-1.72629	-1.68063
	3627.45	-2.0019	-2.00886	-2.01186	-1.96739	-1.90307	-1.84131	-1.78003	-1.72754	-1.68268
	3629.38	-2.00278	-2.00986	-2.01742	-1.97355	-1.90979	-1.84814	-1.78599	-1.73273	-1.68823
	3631.3	-2.00185	-2.01011	-2.01944	-1.97476	-1.91254	-1.84812	-1.78773	-1.73445	-1.68871
	3633.23	-2.00163	-2.01081	-2.0221	-1.97791	-1.91528	-1.85039	-1.79085	-1.73756	-1.69169
	3635.16	-2.00195	-2.01226	-2.02653	-1.98202	-1.91973	-1.85468	-1.79475	-1.74134	-1.69576
	3637.09	-2.00201	-2.01287	-2.03053	-1.98624	-1.92363	-1.8585	-1.79805	-1.7454	-1.69942
	3639.02	-2.00184	-2.01329	-2.03428	-1.99084	-1.92726	-1.86259	-1.80142	-1.74845	-1.70266
	3640.95	-2.00198	-2.01424	-2.03866	-1.99534	-1.93134	-1.86645	-1.80497	-1.75154	-1.70629
	3642.87	-2.00231	-2.01567	-2.04348	-1.99998	-1.93579	-1.87048	-1.80886	-1.7559	-1.71057
	3644.8	-2.00225	-2.01667	-2.04717	-2.00445	-1.93972	-1.8747	-1.81295	-1.76029	-1.71441
	3646.73	-2.00241	-2.01714	-2.05003	-2.00847	-1.94228	-1.87618	-1.8157	-1.76252	-1.71485
	3648.66	-2.003	-2.01808	-2.05575	-2.01449	-1.94711	-1.87881	-1.81993	-1.76576	-1.7183
	3650.59	-2.00261	-2.01889	-2.06143	-2.02122	-1.95781	-1.89201	-1.83047	-1.77666	-1.73108
	3652.52	-2.00231	-2.01956	-2.06486	-2.0256	-1.96233	-1.89677	-1.83572	-1.7817	-1.73536
	3654.45	-2.00219	-2.02002	-2.06706	-2.02785	-1.96472	-1.89914	-1.83836	-1.7845	-1.73765
	3656.37	-2.00237	-2.02125	-2.07091	-2.03314	-1.97093	-1.90537	-1.84469	-1.79071	-1.74418
	3658.3	-2.00261	-2.02162	-2.07338	-2.03691	-1.97479	-1.90915	-1.84837	-1.79441	-1.74832
	3660.23	-2.00254	-2.02157	-2.07567	-2.03998	-1.97828	-1.91284	-1.8522	-1.79803	-1.75226
	3662.16	-2.00237	-2.02186	-2.0781	-2.04302	-1.98185	-1.91696	-1.85623	-1.80212	-1.7565
	3664.09	-2.00238	-2.02245	-2.08029	-2.04599	-1.98503	-1.92087	-1.85948	-1.80548	-1.75968
	3666.02	-2.00274	-2.02291	-2.08167	-2.0484	-1.98758	-1.92372	-1.86193	-1.80744	-1.7616
	3667.94	-2.00389	-2.02401	-2.08305	-2.05075	-1.98998	-1.92637	-1.86464	-1.8097	-1.7638
	3669.87	-2.00416	-2.02512	-2.08449	-2.05193	-1.99117	-1.92793	-1.86548	-1.81215	-1.76576
	3671.8	-2.00336	-2.02462	-2.08519	-2.05329	-1.99457	-1.93068	-1.86875	-1.81558	-1.77018
	3673.73	-2.003	-2.02352	-2.0842	-2.05228	-1.99492	-1.93208	-1.86888	-1.81695	-1.77121
	3675.66	-2.00233	-2.02239	-2.08244	-2.05194	-1.99423	-1.93259	-1.87073	-1.81899	-1.77121
	3677.59	-2.00298	-2.02364	-2.08361	-2.05327	-1.99462	-1.93158	-1.87157	-1.8178	-1.77021
	3679.51	-2.00262	-2.02375	-2.08435	-2.05351	-1.99551	-1.93268	-1.8721	-1.81884	-1.77255
	3681.44	-2.00257	-2.02397	-2.08429	-2.05355	-1.99601	-1.93329	-1.87261	-1.81921	-1.77337
	3683.37	-2.0032	-2.02481	-2.08547	-2.05482	-1.99706	-1.93397	-1.87361	-1.81974	-1.77385
	3685.3	-2.00366	-2.02562	-2.08631	-2.05522	-1.99705	-1.93348	-1.87308	-1.81978	-1.77374
	3687.23	-2.00294	-2.0258	-2.08643	-2.0549	-1.99708	-1.93338	-1.87275	-1.8199	-1.77389
	3689.16	-2.00003	-2.02334	-2.08425	-2.0506	-1.99095	-1.92564	-1.86631	-1.8117	-1.76742
	3691.09	-1.99978	-2.02014	-2.07733	-2.04264	-1.98313	-1.91826	-1.8586	-1.8041	-1.75942
	3693.01	-2.00082	-2.01818	-2.07242	-2.03658	-1.97671	-1.912	-1.85104	-1.79763	-1.75084
	3694.94	-2.00153	-2.01667	-2.06877	-2.03265	-1.97208	-1.90775	-1.8462	-1.79234	-1.74481
	3696.87	-2.00159	-2.01483	-2.06398	-2.02716	-1.96641	-1.90196	-1.84044	-1.78597	-1.73861
	3698.8	-2.00157	-2.01413	-2.0608	-2.02318	-1.9625	-1.8977	-1.83632	-1.78165	-1.73475
	3700.73	-2.00128	-2.01406	-2.05871	-2.02035	-1.9596	-1.89474	-1.8331	-1.77805	-1.73067
	3702.66	-2.00111	-2.01386	-2.0574	-2.0187	-1.95767	-1.89288	-1.83086	-1.77492	-1.72758
	3704.59	-2.00128	-2.01412	-2.05792	-2.019	-1.95747	-1.89186	-1.82961	-1.77352	-1.72601
	3706.51	-2.00156	-2.01535	-2.0599	-2.02152	-1.95927	-1.89284	-1.83065	-1.77479	-1.72684
	3708.44	-2.00136	-2.01563	-2.06174	-2.02394	-1.96096	-1.89422	-1.83189	-1.77563	-1.72698
	3710.37	-2.00154	-2.01586	-2.06589	-2.02809	-1.96399	-1.89578	-1.83456	-1.77699	-1.72818
	3712.3	-2.00219	-2.01846	-2.07178	-2.03564	-1.97155	-1.90341	-1.84125	-1.78447	-1.7362
	3714.23	-2.00204	-2.01984	-2.07611	-2.04095	-1.97592	-1.90734	-1.84421	-1.78715	-1.73933
	3716.16	-2.00208	-2.02108	-2.07923	-2.04446	-1.979	-1.91003	-1.84669	-1.78973	-1.74204
	3718.08	-2.00209	-2.02213	-2.08263	-2.04786	-1.98203	-1.913	-1.84927	-1.79292	-1.74488
	3720.01	-2.00226	-2.02214	-2.0841	-2.04885	-1.98268	-1.91376	-1.84956	-1.79346	-1.74557
	3721.94	-2.00267	-2.02196	-2.08473	-2.04877	-1.98166	-1.91234	-1.84779	-1.79284	-1.74374
	3723.87	-2.00205	-2.02095	-2.08318	-2.04613	-1.97769	-1.90758	-1.84346	-1.78776	-1.73899
	3725.8	-2.00151	-2.02044	-2.08105	-2.04202	-1.97345	-1.90317	-1.83958	-1.78255	-1.73462
	3727.73	-2.00189	-2.02069	-2.07823	-2.03707	-1.96835	-1.89832	-1.83403	-1.77802	-1.72961
	3729.66	-2.00245	-2.02154	-2.07709	-2.03463	-1.96513	-1.8951	-1.83053	-1.77473	-1.72602
	3731.58	-2.00241	-2.02188	-2.07402	-2.02967	-1.95964	-1.88889	-1.82474	-1.76768	-1.71917
	3733.51	-2.00154	-2.02157	-2.06973	-2.02304	-1.952	-1.88001	-1.81567	-1.75867	-1.70879
	3735.44	-2.00049	-2.02094	-2.06353	-2.01302	-1.93982	-1.8685	-1.80227	-1.7466	-1.69629
	3737.37	-2.00123	-2.02267	-2.06079	-2.00751	-1.93339	-1.86229	-1.79591	-1.74021	-1.69127
	3739.3	-2.00216	-2.0239	-2.05899	-2.00399	-1.92906	-1.85713	-1.79086	-1.73467	-1.68626
	3741.23	-2.00271	-2.02533	-2.05832	-2.00095	-1.92588	-1.85411	-1.78786	-1.7319	-1.68372
	3743.16	-2.0029	-2.0259	-2.05605	-1.99756	-1.92497	-1.8534	-1.7864	-1.73106	-1.68423
	3745.08	-2.00251	-2.02639	-2.05434	-1.99363	-1.92027	-1.84701	-1.77965	-1.72473	-1.67745
	3747.01	-2.0024	-2.02662	-2.05361	-1.99053	-1.9145	-1.84136	-1.77562	-1.71957	-1.67128
	3748.94	-2.00184	-2.0273	-2.05371	-1.99023	-1.91387	-1.84035	-1.77542	-1.71757	-1.67039
	3750.87	-2.00198	-2.02851	-2.05342	-1.98855	-1.91175	-1.83672	-1.77174	-1.71498	-1.66664
	3752.8	-2.0039	-2.03025	-2.05405	-1.98868	-1.91269	-1.83943	-1.77344	-1.71693	-1.66808
	3754.72	-2.00392	-2.03005	-2.05429	-1.98834	-1.91092	-1.83748	-1.77133	-1.71446	-1.66494
	3756.65	-2.00427	-2.03091	-2.05558	-1.98903	-1.91155	-1.83751	-1.77141	-1.71428	-1.66489
	3758.58	-2.00423	-2.0315	-2.05678	-1.98951	-1.91218	-1.83803	-1.77161	-1.71417	-1.66504
	3760.51	-2.0042	-2.0322	-2.05874	-1.99139	-1.91434	-1.84083	-1.77433	-1.71672	-1.66768
	3762.44	-2.004	-2.03168	-2.059	-1.9912	-1.91334	-1.8394	-1.77305	-1.71562	-1.6664
	3764.37	-2.0039	-2.03087	-2.05887	-1.99065	-1.91269	-1.83857	-1.77222	-1.71498	-1.66571
	3766.3	-2.0036	-2.02902	-2.05713	-1.98844	-1.91052	-1.83614	-1.77004	-1.71258	-1.66309
	3768.22	-2.0034	-2.02774	-2.05547	-1.9867	-1.90887	-1.8348	-1.76851	-1.71039	-1.6616
	3770.15	-2.00353	-2.02521	-2.0503	-1.98168	-1.904	-1.82994	-1.7637	-1.70565	-1.65718
	3772.08	-2.00314	-2.02338	-2.04549	-1.97672	-1.89882	-1.82494	-1.75842	-1.70103	-1.65184
	3774.01	-2.0025	-2.02157	-2.0405	-1.97141	-1.8933	-1.81965	-1.75314	-1.6953	-1.6461
	3775.94	-2.00227	-2.02	-2.03585	-1.96657	-1.88844	-1.81447	-1.74794	-1.68973	-1.64084
	3777.87	-2.0022	-2.01876	-2.03146	-1.96203	-1.88356	-1.80948	-1.74258	-1.68483	-1.63566
	3779.8	-2.00189	-2.01717	-2.02574	-1.95611	-1.87734	-1.80336	-1.73657	-1.6791	-1.62994
	3781.72	-2.00163	-2.01614	-2.02194	-1.95162	-1.87271	-1.79832	-1.73145	-1.67367	-1.62434
	3783.65	-2.00142	-2.01553	-2.01958	-1.94848	-1.86943	-1.79484	-1.72778	-1.66977	-1.62034
	3785.58	-2.00125	-2.01449	-2.016	-1.94362	-1.86428	-1.78963	-1.72234	-1.66439	-1.6156
	3787.51	-2.00133	-2.014	-2.01338	-1.94021	-1.86065	-1.78619	-1.71861	-1.6609	-1.61223
	3789.44	-2.00145	-2.01375	-2.0118	-1.9387	-1.85933	-1.78478	-1.71757	-1.66	-1.61079
	3791.37	-2.00155	-2.01347	-2.0104	-1.93757	-1.85823	-1.78378	-1.71681	-1.65881	-1.6097
	3793.3	-2.00131	-2.01296	-2.00899	-1.93571	-1.85593	-1.78178	-1.7146	-1.65601	-1.60721
	3795.22	-2.00114	-2.01258	-2.00813	-1.93433	-1.85454	-1.78035	-1.7131	-1.65397	-1.60548
	3797.15	-2.00112	-2.01181	-2.00666	-1.93246	-1.85207	-1.77691	-1.71016	-1.65089	-1.60227
	3799.08	-2.00111	-2.01166	-2.00563	-1.93147	-1.8515	-1.77591	-1.70883	-1.64991	-1.60131
	3801.01	-2.00122	-2.01229	-2.00507	-1.93116	-1.85213	-1.77584	-1.70908	-1.64943	-1.60202
	3802.94	-2.00128	-2.01204	-2.00441	-1.92976	-1.85023	-1.77477	-1.70825	-1.64861	-1.60049
	3804.86	-2.00114	-2.01167	-2.00387	-1.92866	-1.84859	-1.77369	-1.70691	-1.64766	-1.59926
	3806.79	-2.00134	-2.01172	-2.00312	-1.92815	-1.84902	-1.77439	-1.70724	-1.64883	-1.60072
	3808.72	-2.0013	-2.01111	-2.00208	-1.92693	-1.84736	-1.77234	-1.70481	-1.6465	-1.59793
	3810.65	-2.00122	-2.01076	-2.00154	-1.92626	-1.84608	-1.77098	-1.70358	-1.645	-1.5962
	3812.58	-2.00104	-2.01078	-2.00121	-1.92567	-1.84545	-1.77024	-1.70284	-1.6441	-1.59509
	3814.51	-2.00119	-2.01133	-2.0012	-1.92549	-1.84639	-1.77099	-1.70357	-1.64502	-1.5954
	3816.44	-2.00146	-2.01093	-2.00129	-1.92494	-1.84511	-1.76914	-1.70232	-1.64422	-1.59319
	3818.36	-2.00095	-2.0101	-2.00091	-1.92412	-1.8431	-1.76613	-1.6999	-1.64172	-1.59113
	3820.29	-2.00123	-2.01063	-2.00109	-1.92419	-1.84419	-1.76644	-1.70082	-1.64272	-1.59319
	3822.22	-2.00149	-2.0109	-2.00065	-1.92447	-1.84396	-1.76806	-1.70049	-1.64225	-1.59275
	3824.15	-2.00089	-2.01025	-2.00005	-1.92339	-1.84167	-1.76587	-1.6978	-1.63911	-1.58948
	3826.08	-2.00091	-2.00983	-1.9997	-1.9228	-1.84117	-1.76561	-1.69747	-1.63888	-1.58937
	3828.01	-2.00125	-2.00971	-1.9992	-1.92216	-1.8406	-1.76513	-1.69706	-1.63842	-1.58886
	3829.94	-2.00141	-2.00987	-1.99865	-1.92183	-1.84102	-1.76508	-1.69728	-1.6381	-1.58872
	3831.86	-2.00126	-2.00984	-1.99777	-1.92036	-1.8393	-1.76265	-1.69503	-1.63569	-1.58651
	3833.79	-2.00107	-2.0098	-1.9972	-1.91917	-1.83733	-1.76036	-1.69266	-1.63384	-1.58398
	3835.72	-2.00111	-2.00975	-1.99748	-1.92	-1.83868	-1.76193	-1.69412	-1.6354	-1.58603
	3837.65	-2.00113	-2.01004	-1.99774	-1.92068	-1.83902	-1.76231	-1.69502	-1.63592	-1.58587
	3839.58	-2.00057	-2.01011	-1.99808	-1.91995	-1.83756	-1.76101	-1.69325	-1.63471	-1.58369
	3841.51	-2.00073	-2.00984	-1.99756	-1.91986	-1.83778	-1.76175	-1.69264	-1.6347	-1.5838
	3843.43	-2.0011	-2.00961	-1.99684	-1.91952	-1.83771	-1.76123	-1.69274	-1.63428	-1.58392
	3845.36	-2.00102	-2.00932	-1.99635	-1.91869	-1.83711	-1.76069	-1.69276	-1.63339	-1.58335
	3847.29	-2.00085	-2.00931	-1.99621	-1.91811	-1.83631	-1.75983	-1.69154	-1.63228	-1.5816
	3849.22	-2.00076	-2.00958	-1.99603	-1.91771	-1.83576	-1.75882	-1.69032	-1.63158	-1.58095
	3851.15	-2.00092	-2.00993	-1.99611	-1.91791	-1.83657	-1.75984	-1.69134	-1.63231	-1.58293
	3853.08	-2.0014	-2.00942	-1.99669	-1.91851	-1.83753	-1.76356	-1.6948	-1.63477	-1.58533
	3855.01	-2.00084	-2.00872	-1.9948	-1.91709	-1.83623	-1.7607	-1.69147	-1.63178	-1.58193
	3856.93	-2.00069	-2.00889	-1.99474	-1.91634	-1.83429	-1.75714	-1.68841	-1.62929	-1.57948
	3858.86	-2.00081	-2.00882	-1.99422	-1.91554	-1.83342	-1.75639	-1.68777	-1.62845	-1.579
	3860.79	-2.00066	-2.0086	-1.99361	-1.91515	-1.8329	-1.75576	-1.68696	-1.62789	-1.57732
	3862.72	-2.00031	-2.0083	-1.99329	-1.91496	-1.83195	-1.75418	-1.6857	-1.62678	-1.57488
	3864.65	-2.00063	-2.00846	-1.9935	-1.91455	-1.83188	-1.75418	-1.68602	-1.62703	-1.57655
	3866.58	-2.00058	-2.0083	-1.99307	-1.91349	-1.83108	-1.75412	-1.68505	-1.62603	-1.57604
	3868.51	-2.00079	-2.00865	-1.99248	-1.91285	-1.83119	-1.7547	-1.68527	-1.62584	-1.57516
	3870.43	-2.00093	-2.0086	-1.99218	-1.91206	-1.83052	-1.75358	-1.68461	-1.62493	-1.57447
	3872.36	-2.00081	-2.00827	-1.99211	-1.91193	-1.82981	-1.75214	-1.68314	-1.62342	-1.57345
	3874.29	-2.00081	-2.00786	-1.99112	-1.91168	-1.82928	-1.7523	-1.68343	-1.6238	-1.57371
	3876.22	-2.00098	-2.00792	-1.99091	-1.91064	-1.82725	-1.74998	-1.68153	-1.62167	-1.57118
	3878.15	-2.00106	-2.00803	-1.99074	-1.90985	-1.8263	-1.74894	-1.68037	-1.62035	-1.5701
	3880.08	-2.00071	-2.00786	-1.99057	-1.91025	-1.82687	-1.74943	-1.68065	-1.62073	-1.57009
	3882	-2.0002	-2.0075	-1.98996	-1.90971	-1.82581	-1.7482	-1.67915	-1.61933	-1.56816
	3883.93	-2.00026	-2.00748	-1.98944	-1.90895	-1.82516	-1.74797	-1.67868	-1.61875	-1.56798
	3885.86	-2.0009	-2.00787	-1.9889	-1.90879	-1.82601	-1.74918	-1.67989	-1.62006	-1.56955
	3887.79	-2.00078	-2.00797	-1.98933	-1.90881	-1.82559	-1.7483	-1.67904	-1.61905	-1.56819
	3889.72	-2.00071	-2.008	-1.98935	-1.90838	-1.82532	-1.74758	-1.67843	-1.61843	-1.56725
	3891.65	-2.00102	-2.00782	-1.9892	-1.90776	-1.82406	-1.74626	-1.67765	-1.61711	-1.5659
	3893.57	-2.00111	-2.00761	-1.98868	-1.90695	-1.82309	-1.74555	-1.67663	-1.61581	-1.5652
	3895.5	-2.00087	-2.00744	-1.98827	-1.90663	-1.82303	-1.74512	-1.676	-1.61548	-1.56458
	3897.43	-2.00048	-2.00708	-1.98768	-1.90595	-1.82228	-1.74405	-1.67479	-1.61445	-1.56319
	3899.36	-2.00022	-2.00673	-1.98745	-1.90532	-1.82112	-1.7431	-1.67327	-1.61309	-1.56213
	3901.29	-2.00037	-2.0067	-1.98732	-1.90499	-1.82029	-1.74251	-1.67282	-1.61244	-1.56222
	3903.22	-2	-2.00619	-1.98674	-1.90435	-1.81889	-1.74107	-1.67165	-1.61149	-1.56081
	3905.15	-2.00069	-2.00687	-1.98629	-1.90412	-1.81989	-1.74154	-1.67221	-1.61241	-1.56096
	3907.07	-2.00116	-2.00761	-1.98673	-1.90458	-1.82101	-1.74267	-1.67343	-1.61337	-1.56188
	3909	-2.00096	-2.00739	-1.9865	-1.90425	-1.8206	-1.74274	-1.67288	-1.61271	-1.56181
	3910.93	-2.00067	-2.00696	-1.98602	-1.90353	-1.81969	-1.74201	-1.67211	-1.61164	-1.56116
	3912.86	-2.00064	-2.00687	-1.98569	-1.90297	-1.81894	-1.74111	-1.67129	-1.61086	-1.55994
	3914.79	-2.00067	-2.00685	-1.98535	-1.9024	-1.81819	-1.73976	-1.66989	-1.60962	-1.55822
	3916.72	-2.00071	-2.00672	-1.98491	-1.90162	-1.81719	-1.73826	-1.66844	-1.6081	-1.55661
	3918.64	-2.00068	-2.00669	-1.98486	-1.90107	-1.8166	-1.7377	-1.66785	-1.60759	-1.55602
	3920.57	-2.00087	-2.00691	-1.98484	-1.90099	-1.81656	-1.73773	-1.66772	-1.60749	-1.55617
	3922.5	-2.00074	-2.00673	-1.98454	-1.90064	-1.81588	-1.73666	-1.66656	-1.6062	-1.55497
	3924.43	-2.00082	-2.00671	-1.9841	-1.89987	-1.81499	-1.73576	-1.66585	-1.60528	-1.55398
	3926.36	-2.00093	-2.00678	-1.98396	-1.90006	-1.81538	-1.73674	-1.66668	-1.60582	-1.55437
	3928.29	-2.00061	-2.00659	-1.98373	-1.89982	-1.8147	-1.73597	-1.66568	-1.6049	-1.55302
	3930.22	-2.00038	-2.00619	-1.98344	-1.89882	-1.81346	-1.73463	-1.66411	-1.60337	-1.55173
	3932.14	-2.00067	-2.00596	-1.98306	-1.89811	-1.8129	-1.73385	-1.66336	-1.6027	-1.55111
	3934.07	-2.00094	-2.00642	-1.98307	-1.89844	-1.81353	-1.73445	-1.6644	-1.60356	-1.55216
	3936	-2.00108	-2.00662	-1.98303	-1.89835	-1.81342	-1.73433	-1.6644	-1.60338	-1.55195
	3937.93	-2.00089	-2.00637	-1.98254	-1.89782	-1.81247	-1.73369	-1.66323	-1.60265	-1.55133
	3939.86	-2.00071	-2.00621	-1.9821	-1.89728	-1.81184	-1.7333	-1.66263	-1.60184	-1.5506
	3941.79	-2.00053	-2.00616	-1.98176	-1.8967	-1.81136	-1.73265	-1.6619	-1.60057	-1.54939
	3943.72	-2.00075	-2.00644	-1.98171	-1.8966	-1.81088	-1.73216	-1.66155	-1.60026	-1.54926
	3945.64	-2.00085	-2.00623	-1.98162	-1.89666	-1.8106	-1.73148	-1.66104	-1.5997	-1.54824
	3947.57	-2.00078	-2.00595	-1.98114	-1.89582	-1.80963	-1.72982	-1.65948	-1.59814	-1.54593
	3949.5	-2.00093	-2.00622	-1.98123	-1.8956	-1.80957	-1.72997	-1.65947	-1.59879	-1.54663
	3951.43	-2.00095	-2.00637	-1.98134	-1.89586	-1.80996	-1.73072	-1.66011	-1.59927	-1.54772
	3953.36	-2.00093	-2.00647	-1.98125	-1.8958	-1.81002	-1.73093	-1.66013	-1.59878	-1.54765
	3955.29	-2.00082	-2.00626	-1.98086	-1.89526	-1.80938	-1.73011	-1.6592	-1.5976	-1.54653
	3957.21	-2.00062	-2.00604	-1.98052	-1.8949	-1.80865	-1.72912	-1.65836	-1.5971	-1.54558
	3959.14	-2.00074	-2.00615	-1.98036	-1.8947	-1.80831	-1.72861	-1.65774	-1.59654	-1.54523
	3961.07	-2.00091	-2.00603	-1.98002	-1.89415	-1.80778	-1.72806	-1.6569	-1.59551	-1.54424
	3963	-2.00101	-2.006	-1.97988	-1.89393	-1.80764	-1.7282	-1.65684	-1.59579	-1.54401
	3964.93	-2.001	-2.0062	-1.98004	-1.89421	-1.80813	-1.7286	-1.65765	-1.59605	-1.5446
	3966.86	-2.00086	-2.00621	-1.9799	-1.89388	-1.80804	-1.72802	-1.65726	-1.59545	-1.54407
	3968.78	-2.00093	-2.00626	-1.97972	-1.89328	-1.80741	-1.7274	-1.65641	-1.59488	-1.54316
	3970.71	-2.00097	-2.00622	-1.9797	-1.89314	-1.80698	-1.72722	-1.65607	-1.59452	-1.54276
	3972.64	-2.00079	-2.00588	-1.97955	-1.89302	-1.80641	-1.72665	-1.65524	-1.59377	-1.54186
	3974.57	-2.0007	-2.00553	-1.97909	-1.89247	-1.80556	-1.72564	-1.65419	-1.59256	-1.5408
	3976.5	-2.0008	-2.00584	-1.97918	-1.89253	-1.80599	-1.72605	-1.65462	-1.59279	-1.54141
	3978.43	-2.00101	-2.00612	-1.97914	-1.89267	-1.80621	-1.72633	-1.65487	-1.59315	-1.54201
	3980.36	-2.00109	-2.00607	-1.9791	-1.89232	-1.8056	-1.72592	-1.65426	-1.59263	-1.54147
	3982.28	-2.00104	-2.00613	-1.97914	-1.89217	-1.80547	-1.72622	-1.65438	-1.59271	-1.54103
	3984.21	-2.00102	-2.00624	-1.9792	-1.89216	-1.80569	-1.72645	-1.65443	-1.59294	-1.54116
	3986.14	-2.00094	-2.00629	-1.97908	-1.89193	-1.80565	-1.72587	-1.65418	-1.59257	-1.54078
	3988.07	-2.00084	-2.00611	-1.97871	-1.89156	-1.8051	-1.72481	-1.65353	-1.59177	-1.53953
	3990	-2.00078	-2.00582	-1.97833	-1.89105	-1.80418	-1.7239	-1.65239	-1.59065	-1.5384
	3991.93	-2.00077	-2.00577	-1.97845	-1.89112	-1.80427	-1.72413	-1.65242	-1.59064	-1.53852
	3993.86	-2.00086	-2.00568	-1.97843	-1.89113	-1.80424	-1.72411	-1.6521	-1.59045	-1.5382
	3995.78	-2.00103	-2.00581	-1.97844	-1.89117	-1.80432	-1.72417	-1.65209	-1.59055	-1.53859
	3997.71	-2.00103	-2.00605	-1.97847	-1.89105	-1.80441	-1.72416	-1.65219	-1.59035	-1.53886
	3999.64	-2.0009	-2.00606	-1.97816	-1.89046	-1.80344	-1.72326	-1.6512	-1.58935	-1.53759

## Sheet: FIgure 2d
500 ppm SO2							2000 ppm SO2							5000 ppm SO2							20000 ppm SO2
Test data		Peak fitting					Test data		Peak fitting					Test data		Peak fitting							Peak fitting
Binding energy (eV)	Intensity (a.u.)	Binding energy (eV)	Intensity (a.u.)				Binding energy (eV)	Intensity (a.u.)	Binding energy (eV)	Intensity (a.u.)				Binding energy (eV)	Intensity (a.u.)	Binding energy (eV)	Intensity (a.u.)				Binding energy (eV)	Intensity (a.u.)	Binding energy (eV)	Intensity (a.u.)
173.08	0.01539	155.08	0.02113	0.0158	0.02113		174.78	0.04613	156.78	0.06301	0.05469	0.06301		175.28	0.05783	157.28	0.10057	0.10871	0.10871		174.88	0.07037	156.88	0.07195	0.0796	0.0796
172.98	0.05271	155.18	0.02214	0.0158	0.02214		174.68	0.0239	156.798	0.06333	0.05469	0.06333		175.18	0.02815	157.298	0.10057	0.10904	0.10904		174.78	0.0409	156.952	0.07195	0.08086	0.08086
172.88	0.0531	155.28	0.02331	0.0158	0.02331		174.58	0.02027	156.816	0.06367	0.05469	0.06367		175.08	0.10241	157.316	0.10057	0.10939	0.10939		174.68	0.05653	156.97	0.07195	0.08121	0.08121
172.78	0.0338	155.38	0.02467	0.0158	0.02467		174.48	0.00301	156.834	0.06401	0.05469	0.06401		174.98	0.02146	157.334	0.10057	0.10975	0.10975		174.58	0.07948	156.98	0.07195	0.0814	0.0814
172.68	0.04317	155.458	0.02589	0.0158	0.02589		174.38	0.00841	156.852	0.06437	0.05469	0.06437		174.88	0.01636	157.352	0.10057	0.11012	0.11012		174.48	0.09836	156.988	0.07195	0.08156	0.08156
172.58	0.08595	155.476	0.02619	0.0158	0.02619		174.28	0.01508	156.87	0.06475	0.05469	0.06475		174.78	0.0223	157.37	0.10057	0.1105	0.1105		174.38	0.04001	157.006	0.07195	0.08193	0.08193
172.48	0	155.48	0.02625	0.0158	0.02625		174.18	0.05177	156.88	0.06496	0.05469	0.06496		174.68	0.04626	157.38	0.10057	0.11072	0.11072		174.28	0.07639	157.024	0.07195	0.08231	0.08231
172.38	0.0293	155.494	0.0265	0.0158	0.0265		174.08	0.00841	156.888	0.06513	0.05469	0.06513		174.58	0.01878	157.388	0.10057	0.1109	0.1109		174.18	0.06663	157.042	0.07195	0.0827	0.0827
172.28	0.02881	155.512	0.02682	0.0158	0.02682		173.98	0.03077	156.906	0.06553	0.05469	0.06553		174.48	0.03239	157.406	0.10057	0.11131	0.11131		174.08	0.04858	157.06	0.07195	0.0831	0.0831
172.18	0.07603	155.53	0.02714	0.0158	0.02714		173.88	0.03466	156.924	0.06594	0.05469	0.06594		174.38	0.09453	157.424	0.10057	0.11174	0.11174		173.98	0	157.078	0.07195	0.08352	0.08352
172.08	0.03337	155.548	0.02748	0.0158	0.02748		173.78	0.02776	156.942	0.06637	0.05469	0.06637		174.28	0.03628	157.442	0.10057	0.11218	0.11218		173.88	0.02682	157.08	0.07195	0.08357	0.08357
171.98	0.08662	155.566	0.02782	0.0158	0.02782		173.68	0.021	156.96	0.06681	0.05469	0.06681		174.18	0.02136	157.46	0.10057	0.11264	0.11264		173.78	0.02654	157.096	0.07195	0.08396	0.08396
171.88	0.03871	155.58	0.02808	0.0158	0.02808		173.58	0.04801	156.978	0.06726	0.05469	0.06726		174.08	0.06008	157.478	0.10057	0.11311	0.11311		173.68	0.08097	157.114	0.07195	0.0844	0.0844
171.78	0.10584	155.584	0.02817	0.0158	0.02817		173.48	0.05529	156.98	0.0673	0.05469	0.0673		173.98	0.05517	157.48	0.10057	0.11316	0.11316		173.58	0.04961	157.132	0.07195	0.08486	0.08486
171.68	0.0946	155.603	0.02853	0.0158	0.02853		173.38	0.03935	156.996	0.06773	0.05469	0.06773		173.88	0.05595	157.496	0.10057	0.1136	0.1136		173.48	0.07545	157.15	0.07195	0.08534	0.08534
171.58	0.04817	155.621	0.0289	0.0158	0.0289		173.28	0.02495	157.014	0.06821	0.05469	0.06821		173.78	0	157.514	0.10057	0.11411	0.11411		173.38	0.0515	157.168	0.07195	0.08583	0.08583
171.48	0.07552	155.639	0.02927	0.0158	0.02927		173.18	0.03296	157.032	0.06871	0.05469	0.06871		173.68	0.02171	157.532	0.10057	0.11463	0.11463		173.28	0.04823	157.18	0.07195	0.08616	0.08616
171.38	0.02543	155.657	0.02966	0.0158	0.02966		173.08	0.05799	157.05	0.06923	0.05469	0.06923		173.58	0.12765	157.55	0.10057	0.11518	0.11518		173.18	0.0682	157.186	0.07195	0.08634	0.08634
171.28	0.05182	155.675	0.03006	0.0158	0.03006		172.98	0.02167	157.068	0.06976	0.05469	0.06976		173.48	0.05763	157.568	0.10057	0.11574	0.11574		173.08	0.09218	157.204	0.07195	0.08686	0.08686
171.18	0.06787	155.68	0.03018	0.0158	0.03018		172.88	0	157.08	0.07011	0.05469	0.07011		173.38	0.06747	157.58	0.10057	0.11611	0.11611		172.98	0.05541	157.222	0.07195	0.0874	0.0874
171.08	0.05999	155.693	0.03047	0.0158	0.03047		172.78	0.04158	157.086	0.07031	0.05469	0.07031		173.28	0.04445	157.586	0.10057	0.11631	0.11631		172.88	0.04053	157.24	0.07195	0.08796	0.08796
170.98	0.1154	155.711	0.03088	0.0158	0.03088		172.68	0.03996	157.104	0.07088	0.05469	0.07088		173.18	0.07051	157.604	0.10057	0.11691	0.11691		172.78	0.03337	157.258	0.07195	0.08854	0.08854
170.88	0.11885	155.729	0.03131	0.0158	0.03131		172.58	0.0696	157.122	0.07146	0.05469	0.07146		173.08	0.01861	157.622	0.10057	0.11753	0.11753		172.68	0.05586	157.276	0.07195	0.08913	0.08913
170.78	0.11674	155.747	0.03175	0.0158	0.03175		172.48	0.06599	157.14	0.07206	0.05469	0.07206		172.98	0.024	157.64	0.10057	0.11817	0.11817		172.58	0.07259	157.28	0.07195	0.08925	0.08925
170.68	0.09151	155.765	0.0322	0.0158	0.0322		172.38	0.03616	157.158	0.07269	0.05469	0.07269		172.88	0.02445	157.658	0.10057	0.11882	0.11882		172.48	0.09748	157.294	0.07195	0.08974	0.08974
170.58	0.11203	155.78	0.03259	0.0158	0.03259		172.28	0.05519	157.176	0.07333	0.05469	0.07333		172.78	0.10968	157.676	0.10057	0.1195	0.1195		172.38	0.05267	157.312	0.07195	0.09037	0.09037
170.48	0.10949	155.783	0.03266	0.0158	0.03266		172.18	0.06016	157.18	0.07346	0.05469	0.07346		172.68	0.10366	157.68	0.10057	0.11964	0.11964		172.28	0.07125	157.33	0.07195	0.09102	0.09102
170.38	0.19785	155.801	0.03313	0.0158	0.03313		172.08	0.03071	157.194	0.07399	0.05469	0.07399		172.58	0.10785	157.694	0.10057	0.1202	0.1202		172.18	0.08168	157.348	0.07195	0.09169	0.09169
170.28	0.16586	155.819	0.03362	0.0158	0.03362		171.98	0.02866	157.212	0.07467	0.05469	0.07467		172.48	0.04239	157.712	0.10057	0.12093	0.12093		172.08	0.05887	157.366	0.07195	0.09238	0.09238
170.18	0.16579	155.837	0.03411	0.0158	0.03411		171.88	0.05866	157.23	0.07537	0.05469	0.07537		172.38	0.07633	157.73	0.10057	0.12167	0.12167		171.98	0.09942	157.38	0.07195	0.09291	0.09291
170.08	0.16006	155.855	0.03462	0.0158	0.03462		171.78	0.042	157.248	0.0761	0.05469	0.0761		172.28	0.13529	157.748	0.10057	0.12244	0.12244		171.88	0.11169	157.385	0.07195	0.09309	0.09309
169.98	0.15907	155.873	0.03514	0.0158	0.03514		171.68	0.07196	157.266	0.07684	0.05469	0.07684		172.18	0.16899	157.766	0.10057	0.12324	0.12324		171.78	0.09561	157.403	0.07195	0.09382	0.09382
169.88	0.19742	155.88	0.03535	0.0158	0.03535		171.58	0.04546	157.28	0.07742	0.05469	0.07742		172.08	0.04428	157.78	0.10057	0.12385	0.12385		171.68	0.12037	157.421	0.07195	0.09457	0.09457
169.78	0.22146	155.891	0.03567	0.0158	0.03567		171.48	0.08162	157.285	0.07761	0.05469	0.07761		171.98	0.05864	157.785	0.10057	0.12406	0.12406		171.58	0.11572	157.439	0.07195	0.09535	0.09535
169.68	0.18893	155.909	0.03621	0.0158	0.03621		171.38	0.06562	157.303	0.0784	0.05469	0.0784		171.88	0.11653	157.803	0.10057	0.1249	0.1249		171.48	0.12568	157.457	0.07195	0.09615	0.09615
169.58	0.23325	155.927	0.03677	0.0158	0.03677		171.28	0.08063	157.321	0.07922	0.05469	0.07922		171.78	0.10763	157.821	0.10057	0.12577	0.12577		171.38	0.15627	157.475	0.07195	0.09697	0.09697
169.48	0.18178	155.945	0.03734	0.0158	0.03734		171.18	0.12389	157.339	0.08005	0.05469	0.08005		171.68	0.0473	157.839	0.10057	0.12667	0.12667		171.28	0.19376	157.48	0.07195	0.09722	0.09722
169.38	0.19285	155.963	0.03792	0.0158	0.03792		171.08	0.1071	157.357	0.08092	0.05469	0.08092		171.58	0.05669	157.857	0.10057	0.12759	0.12759		171.18	0.18126	157.493	0.07195	0.09782	0.09782
169.28	0.25873	155.98	0.03849	0.0158	0.03849		170.98	0.09272	157.375	0.0818	0.05469	0.0818		171.48	0.10159	157.875	0.10057	0.12854	0.12854		171.08	0.18079	157.511	0.07195	0.09869	0.09869
169.18	0.21649	155.981	0.03852	0.0158	0.03852		170.88	0.15139	157.38	0.08208	0.05469	0.08208		171.38	0.09008	157.88	0.10057	0.12883	0.12883		170.98	0.22769	157.529	0.07195	0.09958	0.09958
169.08	0.18068	155.999	0.03913	0.0158	0.03913		170.78	0.12242	157.393	0.08272	0.05469	0.08272		171.28	0.1213	157.893	0.10057	0.12952	0.12952		170.88	0.23392	157.547	0.07195	0.1005	0.1005
168.98	0.20857	156.017	0.03976	0.0158	0.03976		170.68	0.14962	157.411	0.08366	0.05469	0.08366		171.18	0.17698	157.911	0.10057	0.13053	0.13053		170.78	0.23907	157.565	0.07195	0.10145	0.10145
168.88	0.22462	156.035	0.0404	0.0158	0.0404		170.58	0.16636	157.429	0.08462	0.05469	0.08462		171.08	0.14426	157.929	0.10057	0.13157	0.13157		170.68	0.25842	157.58	0.07195	0.10228	0.10228
168.78	0.23433	156.053	0.04105	0.0158	0.04105		170.48	0.14993	157.447	0.08562	0.05469	0.08562		170.98	0.14944	157.947	0.10057	0.13263	0.13263		170.58	0.30056	157.583	0.07195	0.10242	0.10242
168.68	0.27075	156.071	0.04172	0.0158	0.04172		170.38	0.20312	157.465	0.08664	0.05469	0.08664		170.88	0.20781	157.965	0.10057	0.13373	0.13373		170.48	0.28937	157.601	0.07195	0.10343	0.10343
168.58	0.23173	156.08	0.04206	0.0158	0.04206		170.28	0.1994	157.48	0.08753	0.05469	0.08753		170.78	0.17137	157.98	0.10057	0.13469	0.13469		170.38	0.32156	157.619	0.07195	0.10445	0.10445
168.48	0.16534	156.089	0.0424	0.0158	0.0424		170.18	0.18404	157.483	0.08769	0.05469	0.08769		170.68	0.18574	157.983	0.10057	0.13487	0.13487		170.28	0.34273	157.637	0.07195	0.10551	0.10551
168.38	0.18264	156.107	0.0431	0.0158	0.0431		170.08	0.20639	157.501	0.08877	0.05469	0.08877		170.58	0.19108	158.001	0.10057	0.13603	0.13603		170.18	0.32575	157.655	0.07195	0.1066	0.1066
168.28	0.17274	156.125	0.04382	0.0158	0.04382		169.98	0.2018	157.519	0.08988	0.05469	0.08988		170.48	0.25822	158.019	0.10057	0.13723	0.13723		170.08	0.39848	157.673	0.07195	0.10771	0.10771
168.18	0.16518	156.143	0.04455	0.0158	0.04455		169.88	0.2336	157.537	0.09102	0.05469	0.09102		170.38	0.22965	158.037	0.10057	0.13846	0.13846		169.98	0.38802	157.68	0.07195	0.10817	0.10817
168.08	0.19847	156.161	0.0453	0.0158	0.0453		169.78	0.241	157.555	0.09219	0.05469	0.09219		170.28	0.23297	158.055	0.10057	0.13972	0.13972		169.88	0.38829	157.691	0.07195	0.10886	0.10886
167.98	0.13134	156.179	0.04606	0.0158	0.04606		169.68	0.21357	157.573	0.09339	0.05469	0.09339		170.18	0.32497	158.073	0.10057	0.14102	0.14102		169.78	0.40102	157.709	0.07195	0.11003	0.11003
167.88	0.16256	156.18	0.0461	0.0158	0.0461		169.58	0.21944	157.58	0.09388	0.05469	0.09388		170.08	0.28879	158.08	0.10057	0.14155	0.14155		169.68	0.43972	157.727	0.07195	0.11124	0.11124
167.78	0.18055	156.197	0.04684	0.0158	0.04684		169.48	0.23665	157.591	0.09462	0.05469	0.09462		169.98	0.37935	158.091	0.10057	0.14235	0.14235		169.58	0.47424	157.745	0.07195	0.11248	0.11248
167.68	0.20181	156.215	0.04764	0.0158	0.04764		169.38	0.23816	157.609	0.09589	0.05469	0.09589		169.88	0.33747	158.109	0.10057	0.14373	0.14373		169.48	0.44202	157.763	0.07195	0.11375	0.11375
167.58	0.19756	156.233	0.04846	0.0158	0.04846		169.28	0.24552	157.627	0.09719	0.05469	0.09719		169.78	0.33691	158.127	0.10057	0.14514	0.14514		169.38	0.41427	157.78	0.07195	0.11499	0.11499
167.48	0.10579	156.251	0.04929	0.0158	0.04929		169.18	0.228	157.645	0.09853	0.05469	0.09853		169.68	0.32505	158.145	0.10057	0.14658	0.14658		169.28	0.43677	157.781	0.07195	0.11506	0.11506
167.38	0.1063	156.269	0.05014	0.0158	0.05014		169.08	0.2755	157.663	0.0999	0.05469	0.0999		169.58	0.41543	158.163	0.10057	0.14807	0.14807		169.18	0.42226	157.799	0.07195	0.1164	0.1164
167.28	0.09561	156.28	0.05066	0.0158	0.05066		168.98	0.28215	157.68	0.10123	0.05469	0.10123		169.48	0.35608	158.18	0.10057	0.14952	0.14952		169.08	0.39533	157.817	0.07195	0.11777	0.11777
167.18	0.14715	156.287	0.05101	0.0158	0.05101		168.88	0.25245	157.681	0.1013	0.05469	0.1013		169.38	0.39372	158.181	0.10057	0.14959	0.14959		168.98	0.3556	157.835	0.07195	0.11918	0.11918
167.08	0.14929	156.305	0.0519	0.0158	0.0519		168.78	0.25551	157.699	0.10274	0.05469	0.10274		169.28	0.36245	158.199	0.10057	0.15116	0.15116		168.88	0.39702	157.853	0.07195	0.12063	0.12063
166.98	0.09206	156.323	0.0528	0.0158	0.0528		168.68	0.23006	157.717	0.10422	0.05469	0.10422		169.18	0.34385	158.217	0.10057	0.15276	0.15276		168.78	0.35372	157.871	0.07195	0.12211	0.12211
166.88	0.08157	156.341	0.05373	0.0158	0.05373		168.58	0.23837	157.735	0.10573	0.05469	0.10573		169.08	0.37731	158.235	0.10057	0.15441	0.15441		168.68	0.35304	157.88	0.07195	0.12286	0.12286
166.78	0.06528	156.359	0.05467	0.0158	0.05467		168.48	0.21102	157.753	0.10729	0.05469	0.10729		168.98	0.39045	158.253	0.10057	0.1561	0.1561		168.58	0.31556	157.889	0.07195	0.12363	0.12363
166.68	0.13571	156.377	0.05564	0.0158	0.05564		168.38	0.21308	157.771	0.10888	0.05469	0.10888		168.88	0.39642	158.271	0.10057	0.15783	0.15783		168.48	0.32982	157.907	0.07195	0.12518	0.12518
166.58	0.17468	156.38	0.05579	0.0158	0.05579		168.28	0.19846	157.78	0.10969	0.05469	0.10969		168.78	0.35779	158.28	0.10057	0.15871	0.15871		168.38	0.30493	157.925	0.07195	0.12678	0.12678
166.48	0.07664	156.395	0.05662	0.0158	0.05662		168.18	0.17093	157.789	0.11051	0.05469	0.11051		168.68	0.3392	158.289	0.10057	0.15961	0.15961		168.28	0.25003	157.943	0.07195	0.12841	0.12841
166.38	0.07294	156.413	0.05763	0.0158	0.05763		168.08	0.16069	157.807	0.11218	0.05469	0.11218		168.58	0.30268	158.307	0.10057	0.16143	0.16143		168.18	0.24557	157.961	0.07195	0.13008	0.13008
166.28	0.08856	156.431	0.05866	0.0158	0.05866		167.98	0.15743	157.825	0.11389	0.05469	0.11389		168.48	0.31684	158.325	0.10057	0.16329	0.16329		168.08	0.2326	157.979	0.07195	0.1318	0.1318
166.18	0.08483	156.449	0.0597	0.0158	0.0597		167.88	0.12549	157.843	0.11565	0.05469	0.11565		168.38	0.2703	158.343	0.10057	0.1652	0.1652		167.98	0.23729	157.98	0.07195	0.13188	0.13188
166.08	0.08287	156.467	0.06077	0.0158	0.06077		167.78	0.10722	157.861	0.11744	0.05469	0.11744		168.28	0.19913	158.361	0.10057	0.16716	0.16716		167.88	0.24338	157.997	0.07195	0.13355	0.13355
165.98	0.12599	156.48	0.06153	0.0158	0.06153		167.68	0.09726	157.879	0.11928	0.05469	0.11928		168.18	0.26793	158.379	0.10057	0.16917	0.16917		167.78	0.1665	158.015	0.07195	0.13534	0.13534
165.88	0.12992	156.485	0.06186	0.0158	0.06186		167.58	0.13075	157.88	0.11937	0.05469	0.11937		168.08	0.22033	158.38	0.10057	0.16927	0.16927		167.68	0.12771	158.033	0.07195	0.13718	0.13718
165.78	0.09321	156.503	0.06297	0.0158	0.06297		167.48	0.11149	157.897	0.12116	0.05469	0.12116		167.98	0.16725	158.397	0.10057	0.17122	0.17122		167.58	0.14531	158.051	0.07195	0.13906	0.13906
165.68	0.03953	156.521	0.06411	0.0158	0.06411		167.38	0.08606	157.915	0.12309	0.05469	0.12309		167.88	0.19402	158.415	0.10057	0.17332	0.17332		167.48	0.14828	158.069	0.07195	0.14098	0.14098
165.58	0.16967	156.539	0.06526	0.0158	0.06526		167.28	0.03795	157.933	0.12506	0.05469	0.12506		167.78	0.13875	158.433	0.10057	0.17547	0.17547		167.38	0.1273	158.08	0.07195	0.14216	0.14216
165.48	0.08936	156.557	0.06644	0.0158	0.06644		167.18	0.02576	157.951	0.12707	0.05469	0.12707		167.68	0.14566	158.451	0.10057	0.17767	0.17767		167.28	0.12458	158.087	0.07195	0.14295	0.14295
165.38	0.12679	156.576	0.06764	0.0158	0.06764		167.08	0.07686	157.969	0.12913	0.05469	0.12913		167.58	0.1374	158.469	0.10057	0.17992	0.17992		167.18	0.1187	158.105	0.07195	0.14496	0.14496
165.28	0.12693	156.58	0.06795	0.0158	0.06795		166.98	0.09041	157.98	0.13039	0.05469	0.13039		167.48	0.11998	158.48	0.10057	0.1813	0.1813		167.08	0.11845	158.123	0.07195	0.14702	0.14702
165.18	0.14443	156.594	0.06887	0.0158	0.06887		166.88	0.05467	157.987	0.13124	0.05469	0.13124		167.38	0.11812	158.487	0.10057	0.18222	0.18222		166.98	0.09089	158.141	0.07195	0.14913	0.14913
165.08	0.12433	156.612	0.07012	0.0158	0.07012		166.78	0.0685	158.005	0.1334	0.05469	0.1334		167.28	0.1524	158.505	0.10057	0.18458	0.18458		166.88	0.06644	158.159	0.07195	0.15128	0.15128
164.98	0.14481	156.63	0.07139	0.0158	0.07139		166.68	0.07403	158.023	0.1356	0.05469	0.1356		167.18	0.07265	158.523	0.10057	0.18698	0.18698		166.78	0.11237	158.177	0.07195	0.15347	0.15347
164.88	0.13507	156.648	0.07269	0.0158	0.07269		166.58	0.06231	158.041	0.13785	0.05469	0.13785		167.08	0.09726	158.541	0.10057	0.18945	0.18945		166.68	0.09903	158.18	0.07195	0.15381	0.15381
164.78	0.13834	156.666	0.07401	0.0158	0.07401		166.48	0.04467	158.059	0.14015	0.05469	0.14015		166.98	0.14715	158.559	0.10057	0.19196	0.19196		166.58	0.09002	158.195	0.07195	0.15572	0.15572
164.68	0.12162	156.68	0.07509	0.0158	0.07509		166.38	0.07193	158.077	0.1425	0.05469	0.1425		166.88	0.07501	158.577	0.10057	0.19453	0.19453		166.48	0.08755	158.213	0.07195	0.15801	0.15801
164.58	0.05922	156.684	0.07536	0.0158	0.07536		166.28	0.04238	158.08	0.14286	0.05469	0.14286		166.78	0.11971	158.58	0.10057	0.19492	0.19492		166.38	0.09304	158.231	0.07195	0.16035	0.16035
164.48	0.11385	156.702	0.07673	0.0158	0.07673		166.18	0.05117	158.095	0.1449	0.05469	0.1449		166.68	0.10669	158.595	0.10057	0.19715	0.19715		166.28	0.11377	158.249	0.07195	0.16274	0.16274
164.38	0.16668	156.72	0.07813	0.0158	0.07813		166.08	0.06213	158.113	0.14736	0.05469	0.14736		166.58	0.10905	158.613	0.10057	0.19983	0.19983		166.18	0.09959	158.267	0.07195	0.16519	0.16519
164.28	0.11237	156.738	0.07956	0.0158	0.07956		165.98	0.0625	158.131	0.14986	0.05469	0.14986		166.48	0.10081	158.631	0.10057	0.20257	0.20257		166.08	0.10307	158.28	0.07195	0.16693	0.16693
164.18	0.17148	156.756	0.08101	0.0158	0.08101		165.88	0.08811	158.149	0.15242	0.05469	0.15242		166.38	0.11837	158.649	0.10057	0.20536	0.20536		165.98	0.07873	158.285	0.07195	0.16768	0.16768
164.08	0.1701	156.774	0.08248	0.0158	0.08248		165.78	0.06394	158.167	0.15502	0.05469	0.15502		166.28	0.08074	158.667	0.10057	0.20821	0.20821		165.88	0.11349	158.303	0.07195	0.17022	0.17022
163.98	0.21929	156.78	0.08301	0.0158	0.08301		165.68	0.05802	158.18	0.15688	0.05469	0.15688		166.18	0.09198	158.68	0.10057	0.21024	0.21024		165.78	0.08278	158.321	0.07195	0.17282	0.17282
163.88	0.19124	156.792	0.08399	0.0158	0.08399		165.58	0.09091	158.185	0.15769	0.05469	0.15769		166.08	0.0858	158.685	0.10057	0.21112	0.21112		165.68	0.12603	158.339	0.07195	0.17547	0.17547
163.78	0.23664	156.81	0.08552	0.0158	0.08552		165.48	0.0693	158.203	0.1604	0.05469	0.1604		165.98	0.06594	158.703	0.10057	0.21409	0.21409		165.58	0.12078	158.357	0.07195	0.17817	0.17817
163.68	0.25168	156.828	0.08708	0.0158	0.08708		165.38	0.0815	158.221	0.16317	0.05469	0.16317		165.88	0.16044	158.721	0.10057	0.21711	0.21711		165.48	0.11787	158.375	0.07195	0.18092	0.18092
163.58	0.32741	156.846	0.08867	0.0158	0.08867		165.28	0.09844	158.239	0.166	0.05469	0.166		165.78	0.11088	158.739	0.10057	0.2202	0.2202		165.38	0.08793	158.38	0.07195	0.18162	0.18162
163.48	0.2894	156.864	0.09028	0.0158	0.09028		165.18	0.13051	158.257	0.16888	0.05469	0.16888		165.68	0.03415	158.757	0.10057	0.22334	0.22334		165.28	0.09414	158.394	0.07195	0.18373	0.18373
163.38	0.29571	156.88	0.09176	0.0158	0.09176		165.08	0.11765	158.275	0.17182	0.05469	0.17182		165.58	0.15426	158.775	0.10057	0.22655	0.22655		165.18	0.09414	158.412	0.07195	0.1866	0.1866
163.28	0.36222	156.882	0.09193	0.0158	0.09193		164.98	0.11683	158.28	0.17256	0.05469	0.17256		165.48	0.15226	158.78	0.10057	0.22736	0.22736		165.08	0.12509	158.43	0.07195	0.18951	0.18951
163.18	0.35714	156.9	0.0936	0.0158	0.0936		164.88	0.14741	158.294	0.17481	0.05469	0.17481		165.38	0.08101	158.794	0.10057	0.22982	0.22982		164.98	0.15361	158.448	0.07195	0.19249	0.19249
163.08	0.38028	156.918	0.0953	0.0158	0.0953		164.78	0.12369	158.312	0.17786	0.05469	0.17786		165.28	0.14549	158.812	0.10057	0.23315	0.23315		164.88	0.16589	158.466	0.07195	0.19552	0.19552
162.98	0.44074	156.936	0.09703	0.0158	0.09703		164.68	0.11426	158.33	0.18097	0.05469	0.18097		165.18	0.18988	158.83	0.10057	0.23654	0.23654		164.78	0.16028	158.48	0.07195	0.19798	0.19798
162.88	0.42804	156.954	0.09879	0.0158	0.09879		164.58	0.12542	158.348	0.18414	0.05469	0.18414		165.08	0.14241	158.848	0.10057	0.23999	0.23999		164.68	0.17459	158.484	0.07195	0.1986	0.1986
162.78	0.47	156.972	0.10058	0.0158	0.10058		164.48	0.16156	158.366	0.18736	0.05469	0.18736		164.98	0.10873	158.866	0.10057	0.2435	0.2435		164.58	0.18513	158.502	0.07195	0.20175	0.20175
162.68	0.5033	156.98	0.1014	0.0158	0.1014		164.38	0.21898	158.38	0.18998	0.05469	0.18998		164.88	0.18673	158.88	0.10057	0.24636	0.24636		164.48	0.17428	158.52	0.07195	0.20495	0.20495
162.58	0.549	156.99	0.1024	0.0158	0.1024		164.28	0.16541	158.384	0.19064	0.05469	0.19064		164.78	0.1867	158.884	0.10057	0.24708	0.24708		164.38	0.20572	158.538	0.07195	0.2082	0.2082
162.48	0.59419	157.008	0.10426	0.0158	0.10426		164.18	0.19485	158.402	0.19399	0.05469	0.19399		164.68	0.21937	158.902	0.10057	0.25072	0.25072		164.28	0.17391	158.556	0.07195	0.21152	0.21152
162.38	0.6286	157.026	0.10614	0.0158	0.10614		164.08	0.2028	158.42	0.19739	0.05469	0.19739		164.58	0.2686	158.92	0.10057	0.25443	0.25443		164.18	0.22302	158.574	0.07195	0.21489	0.21489
162.28	0.64518	157.044	0.10805	0.0158	0.10805		163.98	0.22679	158.438	0.20085	0.05469	0.20085		164.48	0.2362	158.938	0.10057	0.2582	0.2582		164.08	0.2771	158.58	0.07195	0.21609	0.21609
162.18	0.71789	157.062	0.11	0.0158	0.11		163.88	0.23751	158.456	0.20437	0.05469	0.20437		164.38	0.22536	158.956	0.10057	0.26203	0.26203		163.98	0.23038	158.592	0.07195	0.21833	0.21833
162.08	0.73567	157.08	0.11198	0.0158	0.11198		163.78	0.23051	158.474	0.20796	0.05469	0.20796		164.28	0.1952	158.974	0.10057	0.26592	0.26592		163.88	0.2565	158.61	0.07195	0.22182	0.22182
161.98	0.73603	157.098	0.11398	0.0158	0.11398		163.68	0.2719	158.48	0.20923	0.05469	0.20923		164.18	0.19446	158.98	0.10057	0.2673	0.2673		163.78	0.30076	158.628	0.07195	0.22537	0.22537
161.88	0.80677	157.116	0.11603	0.0158	0.11603		163.58	0.24942	158.492	0.2116	0.05469	0.2116		164.08	0.26415	158.992	0.10057	0.26988	0.26988		163.68	0.34406	158.646	0.07195	0.22898	0.22898
161.78	0.87791	157.134	0.1181	0.0158	0.1181		163.48	0.31706	158.51	0.21531	0.05469	0.21531		163.98	0.29864	159.01	0.10057	0.27391	0.27391		163.58	0.34815	158.664	0.07195	0.23265	0.23265
161.68	0.89911	157.152	0.12021	0.0158	0.12021		163.38	0.34355	158.528	0.21908	0.05469	0.21908		163.88	0.2841	159.028	0.10057	0.27799	0.27799		163.48	0.33618	158.68	0.07195	0.23601	0.23601
161.58	0.82656	157.17	0.12235	0.0158	0.12235		163.28	0.32444	158.546	0.22291	0.05469	0.22291		163.78	0.3017	159.046	0.10057	0.28215	0.28215		163.38	0.39614	158.682	0.07195	0.23638	0.23638
161.48	0.91433	157.18	0.12354	0.0158	0.12354		163.18	0.36983	158.564	0.2268	0.05469	0.2268		163.68	0.3841	159.064	0.10057	0.28636	0.28636		163.28	0.41289	158.7	0.07195	0.24017	0.24017
161.38	0.82352	157.188	0.12452	0.0158	0.12452		163.08	0.43823	158.58	0.23035	0.05469	0.23035		163.58	0.33915	159.08	0.10057	0.29021	0.29021		163.18	0.46899	158.718	0.07195	0.24402	0.24402
161.28	0.93878	157.206	0.12673	0.0158	0.12673		162.98	0.46371	158.582	0.23075	0.05469	0.23075		163.48	0.40138	159.082	0.10057	0.29065	0.29065		163.08	0.49192	158.736	0.07195	0.24794	0.24794
161.18	0.94127	157.224	0.12897	0.0158	0.12897		162.88	0.49097	158.6	0.23477	0.05469	0.23477		163.38	0.42524	159.1	0.10057	0.29499	0.29499		162.98	0.51487	158.754	0.07195	0.25191	0.25191
161.08	0.92862	157.242	0.13125	0.0158	0.13125		162.78	0.49395	158.618	0.23885	0.05469	0.23885		163.28	0.42196	159.118	0.10057	0.2994	0.2994		162.88	0.53942	158.772	0.07195	0.25594	0.25594
160.98	0.94874	157.26	0.13356	0.0158	0.13356		162.68	0.55881	158.636	0.24299	0.05469	0.24299		163.18	0.43286	159.136	0.10057	0.30388	0.30388		162.78	0.56995	158.78	0.07195	0.25778	0.25778
160.88	0.92669	157.278	0.1359	0.0158	0.1359		162.58	0.58748	158.654	0.24719	0.05469	0.24719		163.08	0.44304	159.154	0.10057	0.30842	0.30842		162.68	0.61655	158.79	0.07195	0.26004	0.26004
160.78	1	157.28	0.13614	0.0158	0.13614		162.48	0.648	158.672	0.25146	0.05469	0.25146		162.98	0.52735	159.172	0.10057	0.31302	0.31302		162.58	0.65897	158.808	0.07195	0.2642	0.2642
160.68	0.94374	157.296	0.13828	0.0158	0.13828		162.38	0.68691	158.68	0.2534	0.05469	0.2534		162.88	0.56755	159.18	0.10057	0.31511	0.31511		162.48	0.69126	158.826	0.07195	0.26841	0.26841
160.58	0.88337	157.314	0.14069	0.0158	0.14069		162.28	0.7092	158.69	0.25579	0.05469	0.25579		162.78	0.61649	159.19	0.10057	0.31768	0.31768		162.38	0.68633	158.844	0.07195	0.27269	0.27269
160.48	0.91234	157.332	0.14314	0.0158	0.14314		162.18	0.7138	158.708	0.26018	0.05469	0.26018		162.68	0.64917	159.208	0.10057	0.32241	0.32241		162.28	0.76581	158.862	0.07195	0.27703	0.27703
160.38	0.90149	157.35	0.14563	0.0158	0.14563		162.08	0.76405	158.726	0.26464	0.05469	0.26464		162.58	0.63579	159.226	0.10057	0.32721	0.32721		162.18	0.7924	158.88	0.07195	0.28144	0.28144
160.28	0.95357	157.368	0.14815	0.0158	0.14815		161.98	0.80785	158.744	0.26915	0.05469	0.26915		162.48	0.65113	159.244	0.10057	0.33206	0.33206		162.08	0.8123	158.898	0.07195	0.2859	0.2859
160.18	0.85685	157.38	0.14981	0.0158	0.14981		161.88	0.85964	158.762	0.27373	0.05469	0.27373		162.38	0.73892	159.262	0.10057	0.33698	0.33698		161.98	0.84853	158.916	0.07195	0.29042	0.29042
160.08	0.8138	157.386	0.15071	0.0158	0.15071		161.78	0.84158	158.78	0.27838	0.05469	0.27838		162.28	0.70856	159.28	0.10057	0.34196	0.34196		161.88	0.90872	158.934	0.07195	0.29501	0.29501
159.98	0.80347	157.404	0.1533	0.0158	0.1533		161.68	0.92173	158.798	0.28308	0.05469	0.28308		162.18	0.7607	159.298	0.10057	0.347	0.347		161.78	0.94073	158.952	0.07195	0.29965	0.29965
159.88	0.79912	157.422	0.15593	0.0158	0.15593		161.58	0.93083	158.816	0.28785	0.05469	0.28785		162.08	0.77893	159.316	0.10057	0.3521	0.3521		161.68	0.89496	158.97	0.07195	0.30436	0.30436
159.78	0.66469	157.44	0.1586	0.0158	0.1586		161.48	0.993	158.834	0.29268	0.05469	0.29268		161.98	0.86123	159.334	0.10057	0.35726	0.35726		161.58	1	158.98	0.07195	0.30697	0.30697
159.68	0.70808	157.458	0.1613	0.0158	0.1613		161.38	0.96042	158.852	0.29757	0.05469	0.29757		161.88	0.90479	159.352	0.10057	0.36249	0.36249		161.48	0.98794	158.988	0.07195	0.30912	0.30912
159.58	0.6644	157.476	0.16404	0.0158	0.16404		161.28	0.981	158.87	0.30252	0.05469	0.30252		161.78	0.89143	159.37	0.10057	0.36777	0.36777		161.38	0.92549	159.006	0.07195	0.31395	0.31395
159.48	0.71482	157.48	0.16459	0.0158	0.16459		161.18	0.96181	158.88	0.30527	0.05469	0.30527		161.68	0.92191	159.38	0.10057	0.3707	0.3707		161.28	0.99461	159.024	0.07195	0.31883	0.31883
159.38	0.68224	157.494	0.16682	0.0158	0.16682		161.08	1	158.888	0.30754	0.05469	0.30754		161.58	0.94576	159.388	0.10057	0.37311	0.37311		161.18	0.9784	159.042	0.07195	0.32378	0.32378
159.28	0.57407	157.512	0.16963	0.0158	0.16963		160.98	0.97031	158.906	0.31261	0.05469	0.31261		161.48	1	159.406	0.10057	0.3785	0.3785		161.08	0.95337	159.06	0.07195	0.32878	0.32878
159.18	0.59226	157.53	0.17249	0.0158	0.17249		160.88	0.96229	158.924	0.31775	0.05469	0.31775		161.38	0.93758	159.424	0.10057	0.38396	0.38396		160.98	0.98926	159.078	0.07195	0.33384	0.33384
159.08	0.58524	157.548	0.17538	0.0158	0.17538		160.78	0.93153	158.942	0.32294	0.05469	0.32294		161.28	0.94972	159.442	0.10057	0.38947	0.38947		160.88	0.98067	159.08	0.07195	0.33435	0.33435
158.98	0.53896	157.566	0.1783	0.0158	0.1783		160.68	0.91607	158.96	0.3282	0.05469	0.3282		161.18	0.99721	159.46	0.10057	0.39503	0.39503		160.78	0.89511	159.096	0.07195	0.33896	0.33896
158.88	0.5832	157.58	0.18052	0.0158	0.18052		160.58	0.88619	158.978	0.33351	0.05469	0.33351		161.08	0.90828	159.478	0.10057	0.40065	0.40065		160.68	0.88622	159.114	0.07195	0.34414	0.34414
158.78	0.52539	157.584	0.18127	0.0158	0.18127		160.48	0.82139	158.98	0.33404	0.05469	0.33404		160.98	0.8578	159.48	0.10057	0.40122	0.40122		160.58	0.84527	159.132	0.07195	0.34937	0.34937
158.68	0.47672	157.603	0.18427	0.0158	0.18427		160.38	0.78269	158.996	0.33888	0.05469	0.33888		160.88	0.8015	159.496	0.10057	0.40633	0.40633		160.48	0.79661	159.15	0.07195	0.35466	0.35466
158.58	0.45611	157.621	0.18731	0.0158	0.18731		160.28	0.74526	159.014	0.34431	0.05469	0.34431		160.78	0.93734	159.514	0.10057	0.41205	0.41205		160.38	0.76887	159.168	0.07195	0.36001	0.36001
158.48	0.49254	157.639	0.19039	0.0158	0.19039		160.18	0.74186	159.032	0.3498	0.05469	0.3498		160.68	0.82741	159.532	0.10057	0.41783	0.41783		160.28	0.72848	159.18	0.07195	0.36352	0.36352
158.38	0.4391	157.657	0.19351	0.0158	0.19351		160.08	0.72986	159.05	0.35534	0.05469	0.35534		160.58	0.716	159.55	0.10057	0.42365	0.42365		160.18	0.68207	159.186	0.07195	0.36541	0.36541
158.28	0.42496	157.675	0.19666	0.0158	0.19666		159.98	0.65588	159.068	0.36094	0.05469	0.36094		160.48	0.70875	159.568	0.10057	0.42953	0.42953		160.08	0.63671	159.204	0.07195	0.37087	0.37087
158.18	0.33483	157.68	0.19762	0.0158	0.19762		159.88	0.60895	159.08	0.36461	0.05469	0.36461		160.38	0.67808	159.58	0.10057	0.43338	0.43338		159.98	0.60405	159.222	0.07195	0.37638	0.37638
158.08	0.30347	157.693	0.19986	0.0158	0.19986		159.78	0.52368	159.086	0.36659	0.05469	0.36659		160.28	0.63042	159.586	0.10057	0.43545	0.43545		159.88	0.55302	159.24	0.07195	0.38195	0.38195
157.98	0.29527	157.711	0.20309	0.0158	0.20309		159.68	0.47167	159.104	0.3723	0.05469	0.3723		160.18	0.65199	159.604	0.10057	0.44142	0.44142		159.78	0.52547	159.258	0.07195	0.38756	0.38756
157.88	0.2355	157.729	0.20636	0.0158	0.20636		159.58	0.50005	159.122	0.37806	0.05469	0.37806		160.08	0.54882	159.622	0.10057	0.44744	0.44744		159.68	0.52099	159.276	0.07195	0.39323	0.39323
157.78	0.25295	157.747	0.20967	0.0158	0.20967		159.48	0.49642	159.14	0.38387	0.05469	0.38387		159.98	0.55436	159.64	0.10057	0.4535	0.4535		159.58	0.42617	159.28	0.07195	0.39437	0.39437
157.68	0.20452	157.765	0.21302	0.0158	0.21302		159.38	0.44152	159.158	0.38974	0.05469	0.38974		159.88	0.48903	159.658	0.10057	0.4596	0.4596		159.48	0.43935	159.294	0.07195	0.39895	0.39895
157.58	0.24303	157.78	0.21589	0.0158	0.21589		159.28	0.39111	159.176	0.39565	0.05469	0.39565		159.78	0.45807	159.676	0.10057	0.46574	0.46574		159.38	0.39479	159.312	0.07195	0.40472	0.40472
157.48	0.21621	157.783	0.2164	0.0158	0.2164		159.18	0.37319	159.18	0.39684	0.05469	0.39684		159.68	0.45403	159.68	0.10057	0.46698	0.46698		159.28	0.38162	159.33	0.07195	0.41054	0.41054
157.38	0.1973	157.801	0.21983	0.0158	0.21983		159.08	0.37232	159.194	0.40162	0.05469	0.40162		159.58	0.38869	159.694	0.10057	0.47193	0.47193		159.18	0.36953	159.348	0.07195	0.41641	0.41641
157.28	0.15633	157.819	0.22329	0.0158	0.22329		158.98	0.34774	159.212	0.40763	0.05469	0.40763		159.48	0.36748	159.712	0.10057	0.47815	0.47815		159.08	0.30679	159.366	0.07195	0.42232	0.42232
157.18	0.20409	157.837	0.2268	0.0158	0.2268		158.88	0.28294	159.23	0.41369	0.05469	0.41369		159.38	0.34045	159.73	0.10057	0.48441	0.48441		158.98	0.29285	159.38	0.07195	0.42678	0.42678
157.08	0.12954	157.855	0.23034	0.0158	0.23034		158.78	0.28082	159.248	0.4198	0.05469	0.4198		159.28	0.30694	159.748	0.10057	0.4907	0.4907		158.88	0.27488	159.385	0.07195	0.42828	0.42828
156.98	0.12208	157.873	0.23391	0.0158	0.23391		158.68	0.21751	159.266	0.42596	0.05469	0.42596		159.18	0.24438	159.766	0.10057	0.49702	0.49702		158.78	0.23936	159.403	0.07195	0.43428	0.43428
156.88	0.10812	157.88	0.23536	0.0158	0.23536		158.58	0.19322	159.28	0.4306	0.05469	0.4306		159.08	0.25728	159.78	0.10057	0.50179	0.50179		158.68	0.25012	159.421	0.07195	0.44033	0.44033
156.78	0.11953	157.891	0.23753	0.0158	0.23753		158.48	0.23663	159.285	0.43215	0.05469	0.43215		158.98	0.27958	159.785	0.10057	0.50338	0.50338		158.58	0.23342	159.439	0.07195	0.44642	0.44642
156.68	0.13484	157.909	0.24119	0.0158	0.24119		158.38	0.19924	159.303	0.43839	0.05469	0.43839		158.88	0.24226	159.803	0.10057	0.50977	0.50977		158.48	0.19905	159.457	0.07195	0.45255	0.45255
156.58	0.112	157.927	0.24488	0.0158	0.24488		158.28	0.19451	159.321	0.44468	0.05469	0.44468		158.78	0.26824	159.821	0.10057	0.51618	0.51618		158.38	0.21398	159.475	0.07195	0.45872	0.45872
156.48	0.16235	157.945	0.24861	0.0158	0.24861		158.18	0.18101	159.339	0.451	0.05469	0.451		158.68	0.24884	159.839	0.10057	0.52262	0.52262		158.28	0.18471	159.48	0.07195	0.46058	0.46058
156.38	0.1191	157.963	0.25238	0.0158	0.25238		158.08	0.16836	159.357	0.45736	0.05469	0.45736		158.58	0.17373	159.857	0.10057	0.52909	0.52909		158.18	0.18563	159.493	0.07195	0.46493	0.46493
156.28	0.08049	157.98	0.256	0.0158	0.256		157.98	0.16041	159.375	0.46376	0.05469	0.46376		158.48	0.16928	159.875	0.10057	0.53558	0.53558		158.08	0.1554	159.511	0.07195	0.47118	0.47118
156.18	0.12774	157.981	0.25619	0.0158	0.25619		157.88	0.15253	159.38	0.46569	0.05469	0.46569		158.38	0.15396	159.88	0.10057	0.53753	0.53753		157.98	0.16307	159.529	0.07195	0.47746	0.47746
156.08	0.15146	157.999	0.26004	0.0158	0.26004		157.78	0.14223	159.393	0.47019	0.05469	0.47019		158.28	0.16815	159.893	0.10057	0.54209	0.54209		157.88	0.14698	159.547	0.07195	0.48378	0.48378
155.98	0.09716	158.017	0.26392	0.0158	0.26392		157.68	0.12063	159.411	0.47666	0.05469	0.47666		158.18	0.15875	159.911	0.10057	0.54861	0.54861		157.78	0.20128	159.565	0.07195	0.49013	0.49013
155.88	0.13224	158.035	0.26784	0.0158	0.26784		157.58	0.14392	159.429	0.48317	0.05469	0.48317		158.08	0.15837	159.929	0.10057	0.55515	0.55515		157.68	0.13202	159.58	0.07195	0.49555	0.49555
155.78	0.07712	158.053	0.2718	0.0158	0.2718		157.48	0.10369	159.447	0.4897	0.05469	0.4897		157.98	0.09622	159.947	0.10057	0.56171	0.56171		157.58	0.12129	159.583	0.07195	0.49651	0.49651
155.68	0.04446	158.071	0.2758	0.0158	0.2758		157.38	0.0909	159.465	0.49626	0.05469	0.49626		157.88	0.14994	159.965	0.10057	0.56828	0.56828		157.48	0.11908	159.601	0.07195	0.50293	0.50293
155.58	0.08048	158.08	0.27781	0.0158	0.27781		157.28	0.11076	159.48	0.50187	0.05469	0.50187		157.78	0.09061	159.98	0.10057	0.57387	0.57387		157.38	0.10149	159.619	0.07195	0.50937	0.50937
155.48	0.04174	158.089	0.27983	0.0158	0.27983		157.18	0.10192	159.483	0.50286	0.05469	0.50286		157.68	0.12901	159.983	0.10057	0.57486	0.57486		157.28	0.12801	159.637	0.07195	0.51583	0.51583
155.38	0.07498	158.107	0.2839	0.0158	0.2839		157.08	0.09573	159.501	0.50948	0.05469	0.50948		157.58	0.09508	160.001	0.10057	0.58145	0.58145		157.18	0.10269	159.655	0.07195	0.52233	0.52233
155.28	0.10441	158.125	0.288	0.0158	0.288		156.98	0.04732	159.519	0.51612	0.05469	0.51612		157.48	0.10164	160.08	0.10057	0.61046	0.61046		157.08	0.10308	159.673	0.07195	0.52885	0.52885
155.18	0.05882	158.143	0.29215	0.0158	0.29215		156.88	0.07528	159.537	0.52279	0.05469	0.52279		157.38	0.07145	160.091	0.10057	0.61442	0.61442		156.98	0.1025	159.68	0.07195	0.53146	0.53146
155.08	0.07574	158.161	0.29632	0.0158	0.29632		156.78	0.0746	159.555	0.52948	0.05469	0.52948		157.28	0.09129	160.109	0.10057	0.621	0.621		156.88	0.09583	159.691	0.07195	0.53539	0.53539
	--	158.179	0.30054	0.0158	0.30054			--	159.573	0.53618	0.05469	0.53618			--	160.127	0.10057	0.62758	0.62758			--	159.709	0.07195	0.54195	0.54195
	--	158.18	0.30075	0.0158	0.30075			--	159.58	0.53887	0.05469	0.53887			--	160.145	0.10057	0.63415	0.63415			--	159.727	0.07195	0.54852	0.54852
	--	158.197	0.30479	0.0158	0.30479			--	159.591	0.54291	0.05469	0.54291			--	160.163	0.10057	0.6407	0.6407			--	159.745	0.07195	0.55512	0.55512
	--	158.215	0.30907	0.0158	0.30907			--	159.609	0.54965	0.05469	0.54965			--	160.18	0.10057	0.64691	0.64691			--	159.78	0.07195	0.56802	0.56802
	--	158.233	0.31339	0.0158	0.31339			--	159.627	0.55641	0.05469	0.55641			--	160.181	0.10057	0.64724	0.64724			--	159.88	0.07195	0.60492	0.60492
	--	158.251	0.31775	0.0158	0.31775			--	159.645	0.56317	0.05469	0.56317			--	160.199	0.10057	0.65375	0.65375			--	159.98	0.07195	0.64182	0.64182
	--	158.269	0.32214	0.0158	0.32214			--	159.663	0.56995	0.05469	0.56995			--	160.217	0.10057	0.66025	0.66025			--	159.997	0.07195	0.64811	0.64811
	--	158.28	0.32479	0.0158	0.32479			--	159.68	0.5764	0.05469	0.5764			--	160.235	0.10057	0.66672	0.66672			--	160.015	0.07195	0.65472	0.65472
	--	158.287	0.32656	0.0158	0.32656			--	159.78	0.6141	0.05469	0.6141			--	160.253	0.10057	0.67317	0.67317			--	160.033	0.07195	0.66131	0.66131
	--	158.305	0.33101	0.0158	0.33101			--	159.789	0.61749	0.05469	0.61749			--	160.271	0.10057	0.67959	0.67959			--	160.051	0.07195	0.66788	0.66788
	--	158.323	0.3355	0.0158	0.3355			--	159.807	0.62428	0.05469	0.62428			--	160.28	0.10057	0.68279	0.68279			--	160.069	0.07195	0.67443	0.67443
		158.341	0.34003	0.0158	0.34003				159.825	0.63105	0.05469	0.63105				160.289	0.10057	0.68598	0.68598				160.08	0.07195	0.67835	0.67835
		158.359	0.34458	0.0158	0.34458				159.843	0.63781	0.05469	0.63781				160.307	0.10057	0.69233	0.69233				160.087	0.07195	0.68096	0.68096
		158.377	0.34917	0.0158	0.34917				159.861	0.64456	0.05469	0.64456				160.325	0.10057	0.69865	0.69865				160.105	0.07195	0.68746	0.68746
		158.38	0.34986	0.0158	0.34986				159.879	0.65129	0.05469	0.65129				160.343	0.10057	0.70493	0.70493				160.123	0.07195	0.69394	0.69394
		158.395	0.35379	0.0158	0.35379				159.88	0.65162	0.05469	0.65162				160.361	0.10057	0.71117	0.71117				160.141	0.07195	0.70038	0.70038
		158.413	0.35843	0.0158	0.35843				159.897	0.658	0.05469	0.658				160.379	0.10057	0.71736	0.71736				160.159	0.07195	0.7068	0.7068
		158.431	0.36311	0.0158	0.36311				159.915	0.66469	0.05469	0.66469				160.38	0.10057	0.71767	0.71767				160.177	0.07195	0.71318	0.71318
		158.449	0.36782	0.0158	0.36782				159.933	0.67136	0.05469	0.67136				160.397	0.10057	0.7235	0.7235				160.18	0.07195	0.71413	0.71413
		158.467	0.37256	0.0158	0.37256				159.951	0.678	0.05469	0.678				160.415	0.10057	0.7296	0.7296				160.195	0.07195	0.71952	0.71952
		158.48	0.3759	0.0158	0.3759				159.969	0.68462	0.05469	0.68462				160.433	0.10057	0.73564	0.73564				160.213	0.07195	0.72582	0.72582
		158.485	0.37733	0.0158	0.37733				159.98	0.68857	0.05469	0.68857				160.451	0.10057	0.74163	0.74163				160.231	0.07195	0.73208	0.73208
		158.503	0.38213	0.0158	0.38213				159.987	0.6912	0.05469	0.6912				160.469	0.10057	0.74756	0.74756				160.249	0.07195	0.7383	0.7383
		158.521	0.38695	0.0158	0.38695				160.005	0.69775	0.05469	0.69775				160.48	0.10057	0.75109	0.75109				160.267	0.07195	0.74447	0.74447
		158.539	0.39181	0.0158	0.39181				160.023	0.70427	0.05469	0.70427				160.487	0.10057	0.75343	0.75343				160.28	0.07195	0.74876	0.74876
		158.557	0.39668	0.0158	0.39668				160.041	0.71075	0.05469	0.71075				160.505	0.10057	0.75924	0.75924				160.285	0.07195	0.75059	0.75059
		158.576	0.40159	0.0158	0.40159				160.059	0.71719	0.05469	0.71719				160.523	0.10057	0.76498	0.76498				160.303	0.07195	0.75666	0.75666
		158.58	0.40282	0.0158	0.40282				160.077	0.72358	0.05469	0.72358				160.541	0.10057	0.77065	0.77065				160.321	0.07195	0.76268	0.76268
		158.594	0.40652	0.0158	0.40652				160.08	0.72454	0.05469	0.72454				160.559	0.10057	0.77626	0.77626				160.339	0.07195	0.76864	0.76864
		158.612	0.41148	0.0158	0.41148				160.095	0.72994	0.05469	0.72994				160.577	0.10057	0.78179	0.78179				160.357	0.07195	0.77454	0.77454
		158.63	0.41646	0.0158	0.41646				160.113	0.73624	0.05469	0.73624				160.58	0.10057	0.78261	0.78261				160.375	0.07195	0.78038	0.78038
		158.648	0.42146	0.0158	0.42146				160.131	0.74249	0.05469	0.74249				160.595	0.10057	0.78724	0.78724				160.38	0.07195	0.78184	0.78184
		158.666	0.42649	0.0158	0.42649				160.149	0.7487	0.05469	0.7487				160.613	0.10057	0.79262	0.79262				160.394	0.07195	0.78616	0.78616
		158.68	0.43053	0.0158	0.43053				160.167	0.75485	0.05469	0.75485				160.631	0.10057	0.79791	0.79791				160.412	0.07195	0.79188	0.79188
		158.684	0.43154	0.0158	0.43154				160.18	0.75912	0.05469	0.75912				160.649	0.10057	0.80312	0.80312				160.43	0.07195	0.79752	0.79752
		158.702	0.43661	0.0158	0.43661				160.185	0.76094	0.05469	0.76094				160.667	0.10057	0.80825	0.80825				160.448	0.07195	0.8031	0.8031
		158.72	0.4417	0.0158	0.4417				160.203	0.76697	0.05469	0.76697				160.68	0.10057	0.81178	0.81178				160.466	0.07195	0.80861	0.80861
		158.738	0.44681	0.0158	0.44681				160.221	0.77294	0.05469	0.77294				160.685	0.10057	0.81329	0.81329				160.48	0.07195	0.81296	0.81296
		158.756	0.45195	0.0158	0.45195				160.239	0.77884	0.05469	0.77884				160.703	0.10057	0.81823	0.81823				160.484	0.07195	0.81404	0.81404
		158.774	0.4571	0.0158	0.4571				160.257	0.78468	0.05469	0.78468				160.721	0.10057	0.82309	0.82309				160.502	0.07195	0.81939	0.81939
		158.78	0.4589	0.0158	0.4589				160.275	0.79045	0.05469	0.79045				160.739	0.10057	0.82784	0.82784				160.52	0.07195	0.82467	0.82467
		158.792	0.46226	0.0158	0.46226				160.28	0.79188	0.05469	0.79188				160.757	0.10057	0.83251	0.83251				160.538	0.07195	0.82986	0.82986
		158.81	0.46745	0.0158	0.46745				160.294	0.79615	0.05469	0.79615				160.775	0.10057	0.83707	0.83707				160.556	0.07195	0.83497	0.83497
		158.828	0.47265	0.0158	0.47265				160.312	0.80177	0.05469	0.80177				160.78	0.10057	0.83819	0.83819				160.574	0.07195	0.83999	0.83999
		158.846	0.47787	0.0158	0.47787				160.33	0.80732	0.05469	0.80732				160.794	0.10057	0.84152	0.84152				160.58	0.07195	0.84173	0.84173
		158.864	0.4831	0.0158	0.4831				160.348	0.81279	0.05469	0.81279				160.812	0.10057	0.84588	0.84588				160.592	0.07195	0.84493	0.84493
		158.88	0.48782	0.0158	0.48782				160.366	0.81818	0.05469	0.81818				160.83	0.10057	0.85013	0.85013				160.61	0.07195	0.84978	0.84978
		158.882	0.48835	0.0158	0.48835				160.38	0.82243	0.05469	0.82243				160.848	0.10057	0.85426	0.85426				160.628	0.07195	0.85454	0.85454
		158.9	0.49361	0.0158	0.49361				160.384	0.82349	0.05469	0.82349				160.866	0.10057	0.85829	0.85829				160.646	0.07195	0.8592	0.8592
		158.918	0.49888	0.0158	0.49888				160.402	0.82871	0.05469	0.82871				160.88	0.10057	0.86143	0.86143				160.664	0.07195	0.86377	0.86377
		158.936	0.50416	0.0158	0.50416				160.42	0.83384	0.05469	0.83384				160.884	0.10057	0.86221	0.86221				160.68	0.07195	0.86779	0.86779
		158.954	0.50945	0.0158	0.50945				160.438	0.83888	0.05469	0.83888				160.902	0.10057	0.86601	0.86601				160.682	0.07195	0.86823	0.86823
		158.98	0.51714	0.0158	0.51714				160.456	0.84383	0.05469	0.84383				160.92	0.10057	0.86969	0.86969				160.7	0.07195	0.8726	0.8726
		159.08	0.54671	0.0158	0.54671				160.474	0.84869	0.05469	0.84869				160.938	0.10057	0.87326	0.87326				160.718	0.07195	0.87687	0.87687
		159.18	0.57636	0.0158	0.57636				160.48	0.85037	0.05469	0.85037				160.956	0.10057	0.8767	0.8767				160.736	0.07195	0.88103	0.88103
		159.278	0.60538	0.0158	0.60538				160.492	0.85345	0.05469	0.85345				160.974	0.10057	0.88003	0.88003				160.754	0.07195	0.88509	0.88509
		159.28	0.60591	0.0158	0.60591				160.51	0.85812	0.05469	0.85812				160.98	0.10057	0.88116	0.88116				160.772	0.07195	0.88904	0.88904
		159.296	0.61068	0.0158	0.61068				160.528	0.86268	0.05469	0.86268				160.992	0.10057	0.88322	0.88322				160.78	0.07195	0.89079	0.89079
		159.314	0.61598	0.0158	0.61598				160.546	0.86714	0.05469	0.86714				161.01	0.10057	0.8863	0.8863				160.79	0.07195	0.89289	0.89289
		159.332	0.62126	0.0158	0.62126				160.564	0.87149	0.05469	0.87149				161.028	0.10057	0.88925	0.88925				160.808	0.07195	0.89662	0.89662
		159.35	0.62653	0.0158	0.62653				160.58	0.87532	0.05469	0.87532				161.046	0.10057	0.89206	0.89206				160.826	0.07195	0.90024	0.90024
		159.368	0.63178	0.0158	0.63178				160.582	0.87574	0.05469	0.87574				161.064	0.10057	0.89475	0.89475				160.844	0.07195	0.90374	0.90374
		159.38	0.63519	0.0158	0.63519				160.6	0.87988	0.05469	0.87988				161.08	0.10057	0.89706	0.89706				160.862	0.07195	0.90713	0.90713
		159.386	0.63702	0.0158	0.63702				160.618	0.88391	0.05469	0.88391				161.082	0.10057	0.89731	0.89731				160.88	0.07195	0.91041	0.91041
		159.404	0.64225	0.0158	0.64225				160.636	0.88783	0.05469	0.88783				161.1	0.10057	0.89973	0.89973				160.898	0.07195	0.91356	0.91356
		159.422	0.64746	0.0158	0.64746				160.654	0.89164	0.05469	0.89164				161.118	0.10057	0.90202	0.90202				160.916	0.07195	0.9166	0.9166
		159.44	0.65265	0.0158	0.65265				160.672	0.89533	0.05469	0.89533				161.136	0.10057	0.90418	0.90418				160.934	0.07195	0.91951	0.91951
		159.458	0.65782	0.0158	0.65782				160.68	0.89695	0.05469	0.89695				161.154	0.10057	0.9062	0.9062				160.952	0.07195	0.9223	0.9223
		159.476	0.66297	0.0158	0.66297				160.69	0.8989	0.05469	0.8989				161.172	0.10057	0.90808	0.90808				160.97	0.07195	0.92497	0.92497
		159.48	0.664	0.0158	0.664				160.708	0.90236	0.05469	0.90236				161.18	0.10057	0.90888	0.90888				160.98	0.07195	0.92638	0.92638
		159.494	0.6681	0.0158	0.6681				160.726	0.90569	0.05469	0.90569				161.19	0.10057	0.90982	0.90982				160.988	0.07195	0.92751	0.92751
		159.512	0.67321	0.0158	0.67321				160.744	0.9089	0.05469	0.9089				161.208	0.10057	0.91143	0.91143				161.006	0.07195	0.92992	0.92992
		159.53	0.67829	0.0158	0.67829				160.762	0.91199	0.05469	0.91199				161.226	0.10057	0.91289	0.91289				161.024	0.07195	0.93221	0.93221
		159.548	0.68335	0.0158	0.68335				160.78	0.91496	0.05469	0.91496				161.244	0.10057	0.91422	0.91422				161.042	0.07195	0.93437	0.93437
		159.566	0.68839	0.0158	0.68839				160.798	0.9178	0.05469	0.9178				161.262	0.10057	0.9154	0.9154				161.06	0.07195	0.9364	0.9364
		159.58	0.69214	0.0158	0.69214				160.816	0.92051	0.05469	0.92051				161.28	0.10057	0.91644	0.91644				161.078	0.07195	0.9383	0.9383
		159.584	0.69339	0.0158	0.69339				160.834	0.92309	0.05469	0.92309				161.298	0.10057	0.91733	0.91733				161.08	0.07195	0.93848	0.93848
		159.603	0.69837	0.0158	0.69837				160.852	0.92554	0.05469	0.92554				161.316	0.10057	0.91809	0.91809				161.096	0.07195	0.94007	0.94007
		159.621	0.70332	0.0158	0.70332				160.87	0.92787	0.05469	0.92787				161.334	0.10057	0.9187	0.9187				161.114	0.07195	0.9417	0.9417
		159.639	0.70824	0.0158	0.70824				160.88	0.92909	0.05469	0.92909				161.352	0.10057	0.91917	0.91917				161.132	0.07195	0.9432	0.9432
		159.657	0.71312	0.0158	0.71312				160.888	0.93006	0.05469	0.93006				161.37	0.10057	0.91949	0.91949				161.15	0.07195	0.94457	0.94457
		159.675	0.71798	0.0158	0.71798				160.906	0.93211	0.05469	0.93211				161.38	0.10057	0.9196	0.9196				161.168	0.07195	0.94581	0.94581
		159.68	0.71943	0.0158	0.71943				160.924	0.93404	0.05469	0.93404				161.388	0.10057	0.91967	0.91967				161.18	0.07195	0.94654	0.94654
		159.693	0.7228	0.0158	0.7228				160.942	0.93583	0.05469	0.93583				161.406	0.10057	0.9197	0.9197				161.186	0.07195	0.94691	0.94691
		159.711	0.72758	0.0158	0.72758				160.96	0.93748	0.05469	0.93748				161.424	0.10057	0.91959	0.91959				161.204	0.07195	0.94787	0.94787
		159.729	0.73233	0.0158	0.73233				160.978	0.93899	0.05469	0.93899				161.442	0.10057	0.91933	0.91933				161.222	0.07195	0.9487	0.9487
		159.747	0.73703	0.0158	0.73703				160.98	0.93914	0.05469	0.93914				161.46	0.10057	0.91893	0.91893				161.24	0.07195	0.9494	0.9494
		159.765	0.74171	0.0158	0.74171				160.996	0.94037	0.05469	0.94037				161.478	0.10057	0.91839	0.91839				161.258	0.07195	0.94995	0.94995
		159.78	0.74564	0.0158	0.74564				161.014	0.94161	0.05469	0.94161				161.48	0.10057	0.91833	0.91833				161.276	0.07195	0.95037	0.95037
		159.783	0.74634	0.0158	0.74634				161.032	0.94272	0.05469	0.94272				161.496	0.10057	0.9177	0.9177				161.28	0.07195	0.95044	0.95044
		159.801	0.75092	0.0158	0.75092				161.05	0.94368	0.05469	0.94368				161.514	0.10057	0.91687	0.91687				161.294	0.07195	0.95065	0.95065
		159.819	0.75547	0.0158	0.75547				161.068	0.9445	0.05469	0.9445				161.532	0.10057	0.9159	0.9159				161.312	0.07195	0.9508	0.9508
		159.837	0.75998	0.0158	0.75998				161.08	0.94496	0.05469	0.94496				161.55	0.10057	0.91479	0.91479				161.33	0.07195	0.95081	0.95081
		159.855	0.76443	0.0158	0.76443				161.086	0.94519	0.05469	0.94519				161.568	0.10057	0.91353	0.91353				161.348	0.07195	0.95068	0.95068
		159.873	0.76885	0.0158	0.76885				161.104	0.94573	0.05469	0.94573				161.58	0.10057	0.91263	0.91263				161.366	0.07195	0.95041	0.95041
		159.88	0.7706	0.0158	0.7706				161.122	0.94613	0.05469	0.94613				161.586	0.10057	0.91213	0.91213				161.38	0.07195	0.95012	0.95012
		159.891	0.77322	0.0158	0.77322				161.14	0.9464	0.05469	0.9464				161.604	0.10057	0.91059	0.91059				161.385	0.07195	0.95001	0.95001
		159.909	0.77753	0.0158	0.77753				161.158	0.94652	0.05469	0.94652				161.622	0.10057	0.90891	0.90891				161.403	0.07195	0.94947	0.94947
		159.927	0.7818	0.0158	0.7818				161.176	0.9465	0.05469	0.9465				161.64	0.10057	0.90709	0.90709				161.421	0.07195	0.9488	0.9488
		159.945	0.78602	0.0158	0.78602				161.18	0.94648	0.05469	0.94648				161.658	0.10057	0.90514	0.90514				161.439	0.07195	0.94798	0.94798
		159.963	0.79019	0.0158	0.79019				161.194	0.94634	0.05469	0.94634				161.676	0.10057	0.90305	0.90305				161.457	0.07195	0.94703	0.94703
		159.98	0.7941	0.0158	0.7941				161.212	0.94604	0.05469	0.94604				161.68	0.10057	0.90261	0.90261				161.475	0.07195	0.94595	0.94595
		159.981	0.79431	0.0158	0.79431				161.23	0.9456	0.05469	0.9456				161.694	0.10057	0.90082	0.90082				161.48	0.07195	0.9456	0.9456
		159.999	0.79837	0.0158	0.79837				161.248	0.94502	0.05469	0.94502				161.712	0.10057	0.89846	0.89846				161.493	0.07195	0.94473	0.94473
		160.017	0.80238	0.0158	0.80238				161.266	0.9443	0.05469	0.9443				161.73	0.10057	0.89596	0.89596				161.511	0.07195	0.94338	0.94338
		160.035	0.80633	0.0158	0.80633				161.28	0.94367	0.05469	0.94367				161.748	0.10057	0.89334	0.89334				161.529	0.07195	0.94189	0.94189
		160.053	0.81023	0.0158	0.81023				161.285	0.94344	0.05469	0.94344				161.766	0.10057	0.89058	0.89058				161.547	0.07195	0.94027	0.94027
		160.071	0.81407	0.0158	0.81407				161.303	0.94244	0.05469	0.94244				161.78	0.10057	0.88843	0.88843				161.565	0.07195	0.93852	0.93852
		160.08	0.81597	0.0158	0.81597				161.321	0.9413	0.05469	0.9413				161.785	0.10057	0.88769	0.88769				161.58	0.07195	0.93693	0.93693
		160.089	0.81785	0.0158	0.81785				161.339	0.94002	0.05469	0.94002				161.803	0.10057	0.88468	0.88468				161.583	0.07195	0.93664	0.93664
		160.107	0.82157	0.0158	0.82157				161.357	0.93861	0.05469	0.93861				161.821	0.10057	0.88154	0.88154				161.601	0.07195	0.93463	0.93463
		160.125	0.82523	0.0158	0.82523				161.375	0.93705	0.05469	0.93705				161.839	0.10057	0.87827	0.87827				161.619	0.07195	0.93248	0.93248
		160.143	0.82883	0.0158	0.82883				161.38	0.93656	0.05469	0.93656				161.857	0.10057	0.87488	0.87488				161.637	0.07195	0.93021	0.93021
		160.161	0.83237	0.0158	0.83237				161.393	0.93537	0.05469	0.93537				161.875	0.10057	0.87137	0.87137				161.655	0.07195	0.92781	0.92781
		160.179	0.83584	0.0158	0.83584				161.411	0.93354	0.05469	0.93354				161.88	0.10057	0.8703	0.8703				161.673	0.07195	0.92529	0.92529
		160.18	0.83601	0.0158	0.83602				161.429	0.93158	0.05469	0.93158				161.893	0.10057	0.86774	0.86774				161.68	0.07195	0.92424	0.92424
		160.197	0.83925	0.0158	0.83925				161.447	0.92949	0.05469	0.92949				161.911	0.10057	0.864	0.864				161.691	0.07195	0.92264	0.92264
		160.215	0.8426	0.0158	0.8426				161.465	0.92727	0.05469	0.92727				161.929	0.10057	0.86014	0.86014				161.709	0.07195	0.91986	0.91986
		160.233	0.84587	0.0158	0.84587				161.48	0.92527	0.05469	0.92527				161.947	0.10057	0.85616	0.85616				161.727	0.07195	0.91696	0.91696
		160.251	0.84908	0.0158	0.84908				161.483	0.92491	0.05469	0.92491				161.965	0.10057	0.85207	0.85207				161.745	0.07195	0.91394	0.91394
		160.269	0.85223	0.0158	0.85223				161.501	0.92242	0.05469	0.92242				161.98	0.10057	0.84851	0.84851				161.763	0.07195	0.9108	0.9108
		160.28	0.85408	0.0158	0.85408				161.519	0.91981	0.05469	0.91981				161.983	0.10057	0.84788	0.84788				161.78	0.07195	0.90771	0.90771
		160.287	0.8553	0.0158	0.8553				161.537	0.91706	0.05469	0.91706				162.001	0.10057	0.84357	0.84357				161.781	0.07195	0.90754	0.90754
		160.305	0.8583	0.0158	0.8583				161.555	0.91419	0.05469	0.91419				162.019	0.10057	0.83916	0.83916				161.799	0.07195	0.90417	0.90417
		160.323	0.86124	0.0158	0.86124				161.573	0.91119	0.05469	0.91119				162.037	0.10057	0.83465	0.83465				161.817	0.07195	0.90068	0.90068
		160.341	0.8641	0.0158	0.8641				161.58	0.90996	0.05469	0.90996				162.055	0.10057	0.83003	0.83003				161.835	0.07195	0.89707	0.89707
		160.359	0.86689	0.0158	0.86689				161.591	0.90807	0.05469	0.90807				162.073	0.10057	0.82532	0.82532				161.853	0.07195	0.89335	0.89335
		160.377	0.86961	0.0158	0.86961				161.609	0.90482	0.05469	0.90482				162.08	0.10057	0.82341	0.82341				161.871	0.07195	0.88953	0.88953
		160.38	0.87001	0.0158	0.87001				161.627	0.90146	0.05469	0.90146				162.091	0.10057	0.82051	0.82051				161.88	0.07195	0.88757	0.88757
		160.395	0.87225	0.0158	0.87225				161.645	0.89797	0.05469	0.89797				162.109	0.10057	0.81561	0.81561				161.889	0.07195	0.88559	0.88559
		160.413	0.87482	0.0158	0.87482				161.663	0.89437	0.05469	0.89437				162.127	0.10057	0.81061	0.81061				161.907	0.07195	0.88154	0.88154
		160.431	0.87731	0.0158	0.87731				161.68	0.89083	0.05469	0.89083				162.145	0.10057	0.80553	0.80553				161.925	0.07195	0.87739	0.87739
		160.449	0.87973	0.0158	0.87973				161.681	0.89065	0.05469	0.89065				162.163	0.10057	0.80036	0.80036				161.943	0.07195	0.87314	0.87314
		160.467	0.88207	0.0158	0.88208				161.699	0.88681	0.05469	0.88681				162.18	0.10057	0.79537	0.79537				161.961	0.07195	0.86878	0.86878
		160.48	0.88367	0.0158	0.88367				161.717	0.88286	0.05469	0.88286				162.181	0.10057	0.7951	0.7951				161.979	0.07195	0.86432	0.86432
		160.485	0.88434	0.0158	0.88434				161.735	0.8788	0.05469	0.8788				162.199	0.10057	0.78976	0.78976				161.98	0.07195	0.8641	0.8641
		160.503	0.88653	0.0158	0.88653				161.753	0.87463	0.05469	0.87463				162.217	0.10057	0.78434	0.78434				161.997	0.07195	0.85977	0.85977
		160.521	0.88864	0.0158	0.88864				161.771	0.87035	0.05469	0.87035				162.235	0.10057	0.77885	0.77885				162.015	0.07195	0.85512	0.85512
		160.539	0.89067	0.0158	0.89067				161.78	0.86817	0.05469	0.86817				162.253	0.10057	0.77328	0.77328				162.033	0.07195	0.85037	0.85037
		160.557	0.89262	0.0158	0.89262				161.789	0.86597	0.05469	0.86597				162.271	0.10057	0.76764	0.76764				162.051	0.07195	0.84554	0.84554
		160.576	0.89449	0.0158	0.89449				161.807	0.86148	0.05469	0.86148				162.28	0.10057	0.76479	0.76479				162.069	0.07195	0.84061	0.84061
		160.58	0.89494	0.0158	0.89494				161.825	0.85689	0.05469	0.85689				162.289	0.10057	0.76193	0.76193				162.08	0.07195	0.83761	0.83761
		160.594	0.89628	0.0158	0.89628				161.843	0.8522	0.05469	0.8522				162.307	0.10057	0.75615	0.75615				162.087	0.07195	0.83559	0.83559
		160.612	0.89798	0.0158	0.89798				161.861	0.84742	0.05469	0.84742				162.325	0.10057	0.75031	0.75031				162.105	0.07195	0.83049	0.83049
		160.63	0.89961	0.0158	0.89961				161.879	0.84254	0.05469	0.84254				162.343	0.10057	0.74441	0.74441				162.123	0.07195	0.82531	0.82531
		160.648	0.90116	0.0158	0.90116				161.88	0.84229	0.05469	0.84229				162.361	0.10057	0.73845	0.73845				162.141	0.07195	0.82005	0.82005
		160.666	0.90262	0.0158	0.90262				161.897	0.83756	0.05469	0.83756				162.379	0.10057	0.73243	0.73243				162.159	0.07195	0.8147	0.8147
		160.68	0.90373	0.0158	0.90373				161.915	0.83249	0.05469	0.83249				162.38	0.10057	0.73213	0.73213				162.177	0.07195	0.80928	0.80928
		160.684	0.904	0.0158	0.904				161.933	0.82734	0.05469	0.82734				162.397	0.10057	0.72636	0.72636				162.18	0.07195	0.80846	0.80846
		160.702	0.90529	0.0158	0.90529				161.951	0.82209	0.05469	0.82209				162.415	0.10057	0.72024	0.72024				162.195	0.07195	0.80379	0.80379
		160.72	0.90651	0.0158	0.90651				161.969	0.81677	0.05469	0.81677				162.433	0.10057	0.71406	0.71406				162.213	0.07195	0.79822	0.79822
		160.738	0.90763	0.0158	0.90763				161.98	0.81353	0.05469	0.81353				162.451	0.10057	0.70785	0.70785				162.231	0.07195	0.79258	0.79258
		160.756	0.90868	0.0158	0.90868				161.987	0.81136	0.05469	0.81136				162.469	0.10057	0.70159	0.70159				162.249	0.07195	0.78687	0.78687
		160.774	0.90964	0.0158	0.90964				162.005	0.80586	0.05469	0.80586				162.48	0.10057	0.69781	0.69781				162.267	0.07195	0.7811	0.7811
		160.78	0.90995	0.0158	0.90995				162.023	0.8003	0.05469	0.8003				162.487	0.10057	0.69529	0.69529				162.28	0.07195	0.77702	0.77702
		160.792	0.91051	0.0158	0.91051				162.041	0.79465	0.05469	0.79465				162.505	0.10057	0.68895	0.68895				162.285	0.07195	0.77527	0.77527
		160.81	0.9113	0.0158	0.9113				162.059	0.78893	0.05469	0.78893				162.523	0.10057	0.68258	0.68258				162.303	0.07195	0.76937	0.76937
		160.828	0.912	0.0158	0.912				162.077	0.78315	0.05469	0.78315				162.541	0.10057	0.67618	0.67618				162.321	0.07195	0.76342	0.76342
		160.846	0.91262	0.0158	0.91262				162.08	0.78227	0.05469	0.78227				162.559	0.10057	0.66974	0.66974				162.339	0.07195	0.75741	0.75741
		160.864	0.91315	0.0158	0.91315				162.095	0.77729	0.05469	0.77729				162.577	0.10057	0.66328	0.66328				162.357	0.07195	0.75134	0.75134
		160.88	0.91356	0.0158	0.91356				162.113	0.77137	0.05469	0.77137				162.58	0.10057	0.66231	0.66231				162.375	0.07195	0.74523	0.74523
		160.882	0.9136	0.0158	0.9136				162.131	0.76538	0.05469	0.76538				162.595	0.10057	0.65679	0.65679				162.38	0.07195	0.74369	0.74369
		160.9	0.91396	0.0158	0.91396				162.149	0.75933	0.05469	0.75933				162.613	0.10057	0.65028	0.65028				162.394	0.07195	0.73906	0.73906
		160.918	0.91423	0.0158	0.91423				162.167	0.75323	0.05469	0.75323				162.631	0.10057	0.64376	0.64376				162.412	0.07195	0.73285	0.73285
		160.936	0.91442	0.0158	0.91442				162.18	0.74892	0.05469	0.74892				162.649	0.10057	0.63721	0.63721				162.43	0.07195	0.7266	0.7266
		160.954	0.91452	0.0158	0.91452				162.185	0.74706	0.05469	0.74706				162.667	0.10057	0.63065	0.63065				162.448	0.07195	0.7203	0.7203
		160.972	0.91454	0.0158	0.91454				162.203	0.74085	0.05469	0.74085				162.68	0.10057	0.62605	0.62605				162.466	0.07195	0.71396	0.71396
		160.98	0.91452	0.0158	0.91452				162.221	0.73458	0.05469	0.73458				162.685	0.10057	0.62408	0.62408				162.48	0.07195	0.70887	0.70887
		160.99	0.91447	0.0158	0.91447				162.239	0.72826	0.05469	0.72826				162.703	0.10057	0.6175	0.6175				162.484	0.07195	0.70759	0.70759
		161.008	0.91431	0.0158	0.91431				162.257	0.7219	0.05469	0.7219				162.721	0.10057	0.61091	0.61091				162.502	0.07195	0.70118	0.70118
		161.026	0.91406	0.0158	0.91407				162.275	0.71549	0.05469	0.71549				162.78	0.10057	0.58947	0.58947				162.52	0.07195	0.69474	0.69474
		161.044	0.91373	0.0158	0.91374				162.28	0.71388	0.05469	0.71388				162.812	0.10057	0.57794	0.57794				162.538	0.07195	0.68826	0.68826
		161.062	0.91332	0.0158	0.91332				162.294	0.70904	0.05469	0.70904				162.83	0.10057	0.57135	0.57135				162.556	0.07195	0.68176	0.68176
		161.08	0.91281	0.0158	0.91282				162.312	0.70255	0.05469	0.70255				162.848	0.10057	0.56478	0.56478				162.574	0.07195	0.67524	0.67524
		161.098	0.91223	0.0158	0.91223				162.33	0.69602	0.05469	0.69602				162.866	0.10057	0.55822	0.55822				162.58	0.07195	0.67295	0.67295
		161.116	0.91155	0.0158	0.91156				162.348	0.68946	0.05469	0.68946				162.88	0.10057	0.55298	0.55298				162.592	0.07195	0.66869	0.66869
		161.134	0.91079	0.0158	0.9108				162.366	0.68287	0.05469	0.68287				162.884	0.10057	0.55167	0.55167				162.61	0.07195	0.66212	0.66212
		161.152	0.90995	0.0158	0.90995				162.38	0.67758	0.05469	0.67758				162.902	0.10057	0.54513	0.54513				162.628	0.07195	0.65553	0.65553
		161.17	0.90902	0.0158	0.90902				162.384	0.67625	0.05469	0.67625				162.92	0.10057	0.53862	0.53862				162.646	0.07195	0.64893	0.64893
		161.18	0.90847	0.0158	0.90847				162.402	0.6696	0.05469	0.6696				162.938	0.10057	0.53212	0.53212				162.68	0.07195	0.63634	0.63634
		161.188	0.908	0.0158	0.90801				162.42	0.66292	0.05469	0.66292				162.956	0.10057	0.52564	0.52564				162.78	0.07195	0.59942	0.59942
		161.206	0.90691	0.0158	0.90691				162.438	0.65623	0.05469	0.65623				162.974	0.10057	0.51919	0.51919				162.88	0.07195	0.56255	0.56255
		161.224	0.90572	0.0158	0.90573				162.456	0.64951	0.05469	0.64951				162.98	0.10057	0.51694	0.51694				162.898	0.07195	0.55593	0.55593
		161.242	0.90446	0.0158	0.90446				162.474	0.64278	0.05469	0.64278				162.992	0.10057	0.51276	0.51276				162.916	0.07195	0.54934	0.54934
		161.26	0.9031	0.0158	0.90311				162.48	0.64041	0.05469	0.64041				163.01	0.10057	0.50636	0.50636				162.934	0.07195	0.54276	0.54276
		161.278	0.90167	0.0158	0.90168				162.492	0.63602	0.05469	0.63602				163.028	0.10057	0.49999	0.49999				162.952	0.07195	0.53619	0.53619
		161.28	0.90152	0.0158	0.90153				162.51	0.62926	0.05469	0.62926				163.046	0.10057	0.49365	0.49365				162.97	0.07195	0.52965	0.52965
		161.296	0.90016	0.0158	0.90016				162.528	0.62249	0.05469	0.62249				163.064	0.10057	0.48734	0.48734				162.98	0.07195	0.52606	0.52606
		161.314	0.89856	0.0158	0.89856				162.58	0.6028	0.05469	0.6028				163.08	0.10057	0.48169	0.48169				162.988	0.07195	0.52313	0.52313
		161.332	0.89688	0.0158	0.89688				162.672	0.56816	0.05469	0.56816				163.082	0.10057	0.48107	0.48107				163.006	0.07195	0.51664	0.51664
		161.35	0.89511	0.0158	0.89512				162.68	0.56511	0.05469	0.56511				163.1	0.10057	0.47483	0.47483				163.024	0.07195	0.51016	0.51016
		161.368	0.89327	0.01581	0.89328				162.69	0.56138	0.05469	0.56138				163.118	0.10057	0.46863	0.46863				163.042	0.07195	0.50372	0.50372
		161.38	0.89203	0.01581	0.89204				162.708	0.55462	0.05469	0.55462				163.136	0.10057	0.46247	0.46247				163.06	0.07195	0.4973	0.4973
		161.386	0.89135	0.01581	0.89136				162.726	0.54787	0.05469	0.54787				163.154	0.10057	0.45635	0.45635				163.078	0.07195	0.49092	0.49092
		161.404	0.88935	0.01581	0.88935				162.744	0.54113	0.05469	0.54113				163.172	0.10057	0.45027	0.45027				163.08	0.07195	0.49028	0.49028
		161.422	0.88727	0.01581	0.88727				162.762	0.53441	0.05469	0.53441				163.18	0.10057	0.44754	0.44754				163.096	0.07195	0.48456	0.48456
		161.44	0.88511	0.01581	0.88511				162.78	0.52771	0.05469	0.52771				163.19	0.10057	0.44423	0.44423				163.114	0.07195	0.47824	0.47824
		161.458	0.88287	0.01581	0.88287				162.798	0.52102	0.05469	0.52102				163.208	0.10057	0.43824	0.43824				163.132	0.07195	0.47195	0.47195
		161.476	0.88055	0.01581	0.88056				162.816	0.51436	0.05469	0.51436				163.226	0.10057	0.43229	0.43229				163.15	0.07195	0.4657	0.4657
		161.48	0.88008	0.01581	0.88009				162.834	0.50773	0.05469	0.50773				163.244	0.10057	0.42639	0.42639				163.168	0.07195	0.45948	0.45949
		161.494	0.87816	0.01581	0.87817				162.852	0.50111	0.05469	0.50111				163.262	0.10057	0.42054	0.42054				163.18	0.07195	0.45547	0.45547
		161.512	0.87569	0.01581	0.8757				162.87	0.49453	0.05469	0.49453				163.28	0.10057	0.41474	0.41474				163.186	0.07195	0.45331	0.45331
		161.53	0.87315	0.01581	0.87316				162.88	0.49092	0.05469	0.49092				163.298	0.10057	0.40899	0.40899				163.204	0.07195	0.44717	0.44717
		161.548	0.87053	0.01581	0.87054				162.888	0.48797	0.05469	0.48797				163.316	0.10057	0.4033	0.4033				163.222	0.07195	0.44108	0.44108
		161.566	0.86784	0.01581	0.86785				162.906	0.48145	0.05469	0.48145				163.334	0.10057	0.39765	0.39765				163.24	0.07195	0.43503	0.43503
		161.58	0.86577	0.01581	0.86578				162.924	0.47495	0.05469	0.47495				163.352	0.10057	0.39206	0.39206				163.258	0.07195	0.42902	0.42902
		161.584	0.86507	0.01581	0.86508				162.942	0.46849	0.05469	0.46849				163.37	0.10057	0.38652	0.38652				163.276	0.07195	0.42305	0.42305
		161.603	0.86224	0.01581	0.86225				162.96	0.46207	0.05469	0.46207				163.38	0.10057	0.3835	0.3835				163.28	0.07195	0.42186	0.42186
		161.621	0.85933	0.01581	0.85934				162.978	0.45568	0.05469	0.45568				163.388	0.10057	0.38104	0.38104				163.294	0.07195	0.41713	0.41713
		161.639	0.85635	0.01581	0.85636				162.98	0.45504	0.05469	0.45504				163.406	0.10057	0.37562	0.37562				163.312	0.07195	0.41126	0.41126
		161.657	0.8533	0.01581	0.85331				162.996	0.44933	0.05469	0.44933				163.424	0.10057	0.37025	0.37025				163.33	0.07195	0.40544	0.40544
		161.675	0.85018	0.01581	0.85019				163.014	0.44301	0.05469	0.44301				163.442	0.10057	0.36495	0.36495				163.348	0.07195	0.39966	0.39966
		161.68	0.84923	0.01581	0.84924				163.032	0.43674	0.05469	0.43674				163.46	0.10057	0.3597	0.3597				163.366	0.07195	0.39394	0.39394
		161.693	0.84699	0.01581	0.84701				163.05	0.43051	0.05469	0.43051				163.478	0.10057	0.35451	0.35451				163.38	0.07195	0.38968	0.38968
		161.711	0.84374	0.01581	0.84375				163.068	0.42433	0.05469	0.42433				163.48	0.10057	0.35399	0.35399				163.385	0.07195	0.38826	0.38826
		161.729	0.84042	0.01581	0.84043				163.08	0.42033	0.05469	0.42033				163.496	0.10057	0.34938	0.34938				163.403	0.07195	0.38264	0.38264
		161.747	0.83703	0.01581	0.83704				163.086	0.41819	0.05469	0.41819				163.514	0.10057	0.34431	0.34431				163.421	0.07195	0.37707	0.37707
		161.765	0.83358	0.01581	0.83359				163.104	0.41209	0.05469	0.41209				163.532	0.10057	0.3393	0.3393				163.439	0.07195	0.37155	0.37155
		161.78	0.8306	0.01582	0.83061				163.122	0.40604	0.05469	0.40604				163.55	0.10057	0.33435	0.33435				163.457	0.07195	0.36609	0.36609
		161.783	0.83006	0.01582	0.83008				163.14	0.40004	0.05469	0.40004				163.568	0.10057	0.32947	0.32947				163.475	0.07195	0.36068	0.36068
		161.801	0.82649	0.01582	0.8265				163.158	0.39409	0.05469	0.39409				163.58	0.10057	0.32633	0.32633				163.48	0.07195	0.35906	0.35906
		161.819	0.82285	0.01582	0.82286				163.176	0.38818	0.05469	0.38818				163.586	0.10057	0.32464	0.32464				163.493	0.07195	0.35532	0.35532
		161.837	0.81915	0.01582	0.81916				163.18	0.38701	0.05469	0.38701				163.604	0.10057	0.31989	0.31989				163.511	0.07195	0.35002	0.35002
		161.855	0.81539	0.01582	0.81541				163.194	0.38233	0.05469	0.38233				163.622	0.10057	0.31519	0.31519				163.529	0.07195	0.34478	0.34478
		161.873	0.81157	0.01582	0.81159				163.212	0.37653	0.05469	0.37653				163.64	0.10057	0.31056	0.31056				163.547	0.07195	0.3396	0.3396
		161.88	0.81002	0.01582	0.81004				163.23	0.37079	0.05469	0.37079				163.658	0.10057	0.30599	0.30599				163.565	0.07195	0.33447	0.33447
		161.891	0.80769	0.01582	0.80771				163.248	0.36509	0.05469	0.36509				163.676	0.10057	0.30149	0.30149				163.58	0.07195	0.33016	0.33016
		161.909	0.80376	0.01582	0.80378				163.266	0.35945	0.05469	0.35945				163.68	0.10057	0.30059	0.30059				163.583	0.07195	0.3294	0.3294
		161.927	0.79977	0.01582	0.79979				163.28	0.35526	0.05469	0.35526				163.694	0.10057	0.29704	0.29704				163.601	0.07195	0.32439	0.32439
		161.945	0.79572	0.01582	0.79575				163.285	0.35387	0.05469	0.35387				163.712	0.10057	0.29267	0.29267				163.619	0.07195	0.31944	0.31944
		161.963	0.79162	0.01582	0.79165				163.303	0.34834	0.05469	0.34834				163.73	0.10057	0.28836	0.28836				163.637	0.07195	0.31455	0.31455
		161.98	0.78768	0.01583	0.78771				163.321	0.34287	0.05469	0.34287				163.748	0.10057	0.28411	0.28411				163.655	0.07195	0.30971	0.30971
		161.981	0.78747	0.01583	0.7875				163.339	0.33746	0.05469	0.33746				163.766	0.10057	0.27993	0.27993				163.673	0.07195	0.30494	0.30494
		161.999	0.78327	0.01583	0.7833				163.357	0.3321	0.05469	0.3321				163.78	0.10057	0.27683	0.27683				163.68	0.07195	0.30305	0.30305
		162.017	0.77902	0.01583	0.77905				163.375	0.3268	0.05469	0.3268				163.785	0.10057	0.27581	0.27581				163.691	0.07195	0.30023	0.30023
		162.035	0.77472	0.01583	0.77475				163.38	0.32522	0.05469	0.32522				163.803	0.10057	0.27175	0.27175				163.709	0.07195	0.29558	0.29558
		162.053	0.77037	0.01583	0.7704				163.393	0.32156	0.05469	0.32156				163.821	0.10057	0.26776	0.26776				163.727	0.07195	0.29098	0.29098
		162.071	0.76597	0.01583	0.766				163.411	0.31639	0.05469	0.31639				163.839	0.10057	0.26384	0.26384				163.745	0.07195	0.28645	0.28645
		162.08	0.76375	0.01583	0.76379				163.429	0.31127	0.05469	0.31127				163.857	0.10057	0.25998	0.25998				163.763	0.07195	0.28198	0.28198
		162.089	0.76153	0.01583	0.76156				163.447	0.30621	0.05469	0.30621				163.875	0.10057	0.25618	0.25618				163.78	0.07195	0.27779	0.27779
		162.107	0.75704	0.01584	0.75707				163.465	0.30121	0.05469	0.30121				163.88	0.10057	0.25505	0.25505				163.781	0.07195	0.27757	0.27757
		162.125	0.7525	0.01584	0.75254				163.48	0.29701	0.05469	0.29701				163.893	0.10057	0.25245	0.25245				163.799	0.07195	0.27323	0.27323
		162.143	0.74793	0.01584	0.74797				163.483	0.29627	0.05469	0.29627				163.911	0.10057	0.24878	0.24878				163.817	0.07195	0.26894	0.26894
		162.161	0.74331	0.01584	0.74335				163.501	0.2914	0.05469	0.2914				163.929	0.10057	0.24517	0.24517				163.835	0.07195	0.26471	0.26471
		162.179	0.73866	0.01584	0.7387				163.519	0.28659	0.05469	0.28659				163.947	0.10057	0.24162	0.24162				163.853	0.07195	0.26055	0.26055
		162.18	0.73842	0.01584	0.73847				163.537	0.28183	0.05469	0.28183				163.965	0.10057	0.23814	0.23814				163.871	0.07195	0.25645	0.25645
		162.197	0.73396	0.01584	0.73401				163.555	0.27714	0.05469	0.27714				163.98	0.10057	0.23523	0.23523				163.88	0.07195	0.25442	0.25442
		162.215	0.72923	0.01585	0.72927				163.573	0.27252	0.05469	0.27252				163.983	0.10057	0.23472	0.23472				163.889	0.07195	0.25241	0.25241
		162.233	0.72446	0.01585	0.7245				163.58	0.27068	0.05469	0.27069				164.001	0.10057	0.23137	0.23137				163.907	0.07195	0.24842	0.24842
		162.251	0.71965	0.01585	0.7197				163.591	0.26795	0.05469	0.26795				164.019	0.10057	0.22807	0.22807				163.925	0.07195	0.2445	0.2445
		162.269	0.71481	0.01585	0.71486				163.609	0.26345	0.05469	0.26345				164.037	0.10057	0.22484	0.22484				163.943	0.07195	0.24064	0.24065
		162.28	0.71189	0.01585	0.71194				163.627	0.25901	0.05469	0.25901				164.055	0.10057	0.22166	0.22166				163.961	0.07195	0.23685	0.23685
		162.287	0.70993	0.01586	0.70999				163.645	0.25464	0.05469	0.25464				164.073	0.10057	0.21855	0.21855				163.979	0.07195	0.23311	0.23311
		162.305	0.70503	0.01586	0.70508				163.663	0.25033	0.05469	0.25033				164.08	0.10057	0.21732	0.21732				163.98	0.07195	0.23292	0.23292
		162.323	0.70009	0.01586	0.70015				163.68	0.24629	0.05469	0.24629				164.091	0.10057	0.21549	0.21549				163.997	0.07195	0.22943	0.22943
		162.341	0.69512	0.01586	0.69518				163.681	0.24607	0.05469	0.24608				164.109	0.10057	0.2125	0.2125				164.015	0.07195	0.22581	0.22581
		162.359	0.69012	0.01587	0.69019				163.699	0.24189	0.05469	0.24189				164.127	0.10057	0.20956	0.20956				164.033	0.07195	0.22225	0.22225
		162.377	0.6851	0.01587	0.68517				163.717	0.23776	0.05469	0.23776				164.145	0.10057	0.20669	0.20669				164.051	0.07195	0.21875	0.21875
		162.38	0.68434	0.01587	0.68441				163.735	0.2337	0.05469	0.2337				164.163	0.10057	0.20387	0.20387				164.069	0.07195	0.21531	0.21531
		162.395	0.68005	0.01587	0.68012				163.753	0.2297	0.05469	0.2297				164.18	0.10057	0.20124	0.20124				164.08	0.07195	0.21328	0.21328
		162.413	0.67497	0.01588	0.67505				163.771	0.22576	0.05469	0.22576				164.181	0.10057	0.2011	0.2011				164.087	0.07195	0.21193	0.21193
		162.431	0.66987	0.01588	0.66995				163.78	0.22382	0.05469	0.22382				164.199	0.10057	0.1984	0.1984				164.105	0.07195	0.20861	0.20861
		162.449	0.66475	0.01588	0.66483				163.789	0.22189	0.05469	0.22189				164.217	0.10057	0.19575	0.19575				164.123	0.07195	0.20534	0.20535
		162.467	0.65961	0.01589	0.65969				163.807	0.21808	0.05469	0.21808				164.235	0.10057	0.19315	0.19315				164.141	0.07195	0.20214	0.20214
		162.48	0.65599	0.01589	0.65608				163.825	0.21432	0.05469	0.21432				164.253	0.10057	0.19061	0.19061				164.159	0.07195	0.19899	0.19899
		162.485	0.65444	0.01589	0.65453				163.843	0.21063	0.05469	0.21063				164.271	0.10057	0.18813	0.18813				164.177	0.07195	0.19589	0.1959
		162.503	0.64926	0.01589	0.64935				163.861	0.20701	0.05469	0.20701				164.28	0.10057	0.18691	0.18691				164.18	0.07195	0.19544	0.19544
		162.521	0.64406	0.0159	0.64415				163.879	0.20344	0.05469	0.20344				164.289	0.10057	0.1857	0.1857				164.195	0.07195	0.19286	0.19286
		162.539	0.63884	0.0159	0.63894				163.88	0.20326	0.05469	0.20326				164.307	0.10057	0.18332	0.18332				164.213	0.07195	0.18988	0.18988
		162.557	0.6336	0.01591	0.63371				163.897	0.19993	0.05469	0.19993				164.325	0.10057	0.18099	0.18099				164.231	0.07195	0.18695	0.18695
		162.576	0.62835	0.01591	0.62846				163.915	0.19648	0.05469	0.19649				164.343	0.10057	0.17872	0.17872				164.249	0.07195	0.18408	0.18409
		162.58	0.62703	0.01591	0.62715				163.933	0.1931	0.05469	0.1931				164.361	0.10057	0.17649	0.17649				164.267	0.07195	0.18127	0.18127
		162.594	0.62308	0.01591	0.6232				163.951	0.18977	0.05469	0.18977				164.379	0.10057	0.17432	0.17432				164.28	0.07195	0.17933	0.17933
		162.612	0.61781	0.01592	0.61793				163.969	0.1865	0.05469	0.1865				164.38	0.10057	0.17421	0.17421				164.285	0.07195	0.17851	0.17851
		162.63	0.61252	0.01593	0.61264				163.98	0.18457	0.05469	0.18457				164.397	0.10057	0.17219	0.17219				164.303	0.07195	0.1758	0.1758
		162.648	0.60722	0.01593	0.60735				163.987	0.18329	0.05469	0.18329				164.415	0.10057	0.17012	0.17012				164.321	0.07195	0.17314	0.17315
		162.68	0.59766	0.01594	0.5978				164.005	0.18014	0.05469	0.18014				164.433	0.10057	0.16809	0.16809				164.339	0.07195	0.17054	0.17054
		162.78	0.56806	0.01598	0.56824				164.023	0.17705	0.05469	0.17705				164.451	0.10057	0.16611	0.16611				164.357	0.07195	0.16799	0.16799
		162.88	0.53842	0.01602	0.53864				164.041	0.17401	0.05469	0.17401				164.469	0.10057	0.16418	0.16418				164.375	0.07195	0.16549	0.1655
		162.972	0.51129	0.01607	0.51156				164.059	0.17103	0.05469	0.17104				164.48	0.10057	0.16304	0.16304				164.38	0.07195	0.16487	0.16488
		162.98	0.5089	0.01608	0.50918				164.077	0.16811	0.05469	0.16811				164.487	0.10057	0.16229	0.16229				164.394	0.07195	0.16304	0.16305
		162.99	0.50599	0.01608	0.50627				164.08	0.16768	0.05469	0.16768				164.505	0.10057	0.16045	0.16045				164.412	0.07196	0.16065	0.16065
		163.008	0.5007	0.01609	0.501				164.095	0.16525	0.05469	0.16525				164.523	0.10057	0.15866	0.15866				164.43	0.07196	0.1583	0.1583
		163.026	0.49543	0.0161	0.49573				164.113	0.16244	0.05469	0.16244				164.541	0.10057	0.1569	0.1569				164.448	0.07196	0.156	0.156
		163.044	0.49017	0.01612	0.49048				164.131	0.15968	0.05469	0.15968				164.559	0.10057	0.15519	0.15519				164.466	0.07196	0.15375	0.15375
		163.062	0.48492	0.01613	0.48525				164.149	0.15698	0.05469	0.15698				164.577	0.10057	0.15353	0.15353				164.48	0.07196	0.15198	0.15199
		163.08	0.47968	0.01614	0.48002				164.167	0.15433	0.05469	0.15433				164.58	0.10057	0.15328	0.15328				164.484	0.07196	0.15154	0.15155
		163.098	0.47446	0.01616	0.47481				164.18	0.15251	0.05469	0.15251				164.595	0.10057	0.1519	0.1519				164.502	0.07196	0.14939	0.1494
		163.116	0.46925	0.01617	0.46962				164.185	0.15174	0.05469	0.15174				164.613	0.10057	0.15032	0.15032				164.52	0.07196	0.14728	0.14729
		163.134	0.46406	0.01618	0.46444				164.203	0.14919	0.05469	0.1492				164.631	0.10057	0.14878	0.14878				164.538	0.07196	0.14522	0.14522
		163.152	0.45888	0.0162	0.45928				164.221	0.1467	0.05469	0.14671				164.649	0.10057	0.14727	0.14727				164.556	0.07196	0.1432	0.14321
		163.17	0.45373	0.01622	0.45414				164.239	0.14427	0.05469	0.14427				164.667	0.10057	0.14581	0.14581				164.574	0.07196	0.14123	0.14124
		163.18	0.4509	0.01622	0.45132				164.257	0.14188	0.05469	0.14188				164.68	0.10057	0.1448	0.1448				164.58	0.07196	0.14055	0.14056
		163.188	0.44859	0.01623	0.44902				164.275	0.13954	0.05469	0.13954				164.685	0.10057	0.14438	0.14438				164.592	0.07196	0.1393	0.13931
		163.206	0.44347	0.01625	0.44392				164.28	0.13896	0.05469	0.13897				164.703	0.10057	0.14299	0.14299				164.61	0.07196	0.13741	0.13742
		163.224	0.43837	0.01627	0.43884				164.294	0.13725	0.05469	0.13726				164.721	0.10057	0.14164	0.14164				164.628	0.07196	0.13557	0.13558
		163.242	0.43329	0.01628	0.43378				164.312	0.13501	0.05469	0.13502				164.739	0.10057	0.14032	0.14032				164.646	0.07196	0.13377	0.13378
		163.26	0.42824	0.0163	0.42874				164.33	0.13282	0.05469	0.13283				164.757	0.10057	0.13904	0.13904				164.664	0.07196	0.13201	0.13202
		163.278	0.4232	0.01632	0.42372				164.348	0.13068	0.05469	0.13069				164.775	0.10057	0.1378	0.1378				164.68	0.07197	0.13046	0.13048
		163.28	0.4227	0.01632	0.42322				164.366	0.12859	0.0547	0.12859				164.78	0.10057	0.13749	0.13749				164.682	0.07197	0.13029	0.13031
		163.296	0.41819	0.01634	0.41873				164.38	0.12694	0.0547	0.12695				164.794	0.10057	0.13658	0.13658				164.7	0.07197	0.12861	0.12863
		163.314	0.4132	0.01636	0.41376				164.384	0.12654	0.0547	0.12654				164.812	0.10057	0.1354	0.13541				164.718	0.07197	0.12698	0.12699
		163.332	0.40824	0.01638	0.40882				164.402	0.12453	0.0547	0.12454				164.83	0.10057	0.13426	0.13426				164.736	0.07197	0.12538	0.1254
		163.35	0.4033	0.01641	0.4039				164.42	0.12257	0.0547	0.12258				164.848	0.10057	0.13314	0.13315				164.754	0.07197	0.12382	0.12384
		163.368	0.39838	0.01643	0.39901				164.438	0.12066	0.0547	0.12067				164.866	0.10057	0.13206	0.13206				164.772	0.07197	0.12229	0.12232
		163.38	0.3952	0.01644	0.39584				164.456	0.11879	0.0547	0.1188				164.88	0.10057	0.13122	0.13122				164.78	0.07197	0.12162	0.12164
		163.386	0.39349	0.01645	0.39414				164.474	0.11696	0.0547	0.11697				164.884	0.10057	0.13101	0.13101				164.79	0.07197	0.12081	0.12083
		163.404	0.38863	0.01648	0.38931				164.48	0.11634	0.0547	0.11634				164.902	0.10057	0.12999	0.12999				164.808	0.07198	0.11936	0.11939
		163.422	0.3838	0.0165	0.3845				164.492	0.11518	0.0547	0.11519				164.92	0.10057	0.12899	0.129				164.826	0.07198	0.11795	0.11797
		163.44	0.37899	0.01653	0.37972				164.51	0.11344	0.0547	0.11345				164.938	0.10057	0.12803	0.12803				164.844	0.07198	0.11657	0.1166
		163.458	0.37421	0.01655	0.37497				164.528	0.11174	0.0547	0.11175				164.956	0.10057	0.12709	0.1271				164.862	0.07198	0.11522	0.11526
		163.476	0.36946	0.01658	0.37024				164.546	0.11008	0.0547	0.11009				164.974	0.10057	0.12618	0.12619				164.88	0.07198	0.11391	0.11395
		163.48	0.36852	0.01659	0.3693				164.564	0.10846	0.0547	0.10847				164.98	0.10057	0.12587	0.12587				164.898	0.07199	0.11264	0.11268
		163.494	0.36474	0.01661	0.36555				164.58	0.10703	0.0547	0.10704				164.992	0.10057	0.1253	0.1253				164.916	0.07199	0.11139	0.11143
		163.512	0.36005	0.01664	0.36089				164.582	0.10687	0.0547	0.10689				165.01	0.10057	0.12445	0.12445				164.934	0.07199	0.11018	0.11023
		163.53	0.35539	0.01667	0.35626				164.6	0.10533	0.0547	0.10534				165.028	0.10057	0.12362	0.12362				164.952	0.072	0.109	0.10905
		163.548	0.35076	0.0167	0.35167				164.618	0.10383	0.05471	0.10384				165.046	0.10057	0.12281	0.12281				164.97	0.072	0.10785	0.1079
		163.566	0.34617	0.01674	0.3471				164.636	0.10236	0.05471	0.10237				165.064	0.10057	0.12203	0.12203				164.98	0.072	0.10723	0.10728
		163.58	0.34274	0.01676	0.3437				164.654	0.10093	0.05471	0.10094				165.08	0.10057	0.12135	0.12135				164.988	0.072	0.10673	0.10679
		163.584	0.3416	0.01677	0.34257				164.672	0.09953	0.05471	0.09955				165.082	0.10057	0.12127	0.12128				165.006	0.07201	0.10564	0.1057
		163.603	0.33707	0.01681	0.33807				164.68	0.09891	0.05471	0.09893				165.1	0.10057	0.12054	0.12054				165.024	0.07201	0.10458	0.10464
		163.621	0.33257	0.01684	0.33361				164.69	0.09817	0.05471	0.09819				165.118	0.10057	0.11983	0.11983				165.042	0.07202	0.10355	0.10362
		163.639	0.3281	0.01688	0.32918				164.708	0.09684	0.05471	0.09687				165.136	0.10057	0.11914	0.11914				165.06	0.07202	0.10255	0.10262
		163.657	0.32366	0.01692	0.32478				164.726	0.09555	0.05471	0.09558				165.154	0.10057	0.11847	0.11847				165.078	0.07202	0.10157	0.10164
		163.675	0.31926	0.01696	0.32042				164.744	0.09429	0.05472	0.09432				165.172	0.10057	0.11782	0.11783				165.08	0.07203	0.10147	0.10155
		163.68	0.31795	0.01697	0.31912				164.762	0.09307	0.05472	0.0931				165.18	0.10057	0.11754	0.11754				165.096	0.07203	0.10062	0.1007
		163.693	0.3149	0.017	0.31609				164.78	0.09188	0.05472	0.09191				165.19	0.10057	0.1172	0.1172				165.114	0.07204	0.0997	0.09978
		163.711	0.31056	0.01704	0.3118				164.798	0.09071	0.05472	0.09075				165.208	0.10057	0.11659	0.1166				165.132	0.07204	0.0988	0.09889
		163.729	0.30627	0.01708	0.30755				164.816	0.08958	0.05473	0.08962				165.226	0.10058	0.116	0.11601				165.15	0.07205	0.09792	0.09802
		163.747	0.30201	0.01713	0.30333				164.834	0.08848	0.05473	0.08852				165.244	0.10058	0.11544	0.11544				165.168	0.07205	0.09707	0.09718
		163.765	0.29778	0.01718	0.29915				164.852	0.08741	0.05473	0.08745				165.262	0.10058	0.11489	0.11489				165.18	0.07206	0.09654	0.09664
		163.78	0.29422	0.01722	0.29563				164.87	0.08637	0.05473	0.08641				165.28	0.10058	0.11435	0.11436				165.186	0.07206	0.09625	0.09636
		163.783	0.29359	0.01722	0.29501				164.88	0.0858	0.05474	0.08585				165.298	0.10058	0.11384	0.11385				165.204	0.07207	0.09545	0.09557
		163.801	0.28943	0.01727	0.29091				164.888	0.08535	0.05474	0.0854				165.316	0.10058	0.11334	0.11335				165.222	0.07208	0.09467	0.0948
		163.819	0.28532	0.01732	0.28684				164.906	0.08437	0.05474	0.08442				165.334	0.10058	0.11286	0.11287				165.24	0.07209	0.09391	0.09405
		163.837	0.28123	0.01738	0.28281				164.924	0.08341	0.05474	0.08346				165.352	0.10058	0.1124	0.11241				165.258	0.07209	0.09318	0.09332
		163.855	0.27719	0.01743	0.27882				164.942	0.08247	0.05475	0.08253				165.37	0.10058	0.11195	0.11196				165.276	0.0721	0.09247	0.09262
		163.873	0.27318	0.01749	0.27487				164.96	0.08157	0.05475	0.08163				165.38	0.10058	0.11171	0.11172				165.28	0.07211	0.09233	0.09248
		163.88	0.27159	0.01751	0.2733				164.978	0.08069	0.05476	0.08075				165.388	0.10058	0.11151	0.11152				165.294	0.07211	0.09177	0.09194
		163.891	0.26921	0.01754	0.27095				164.98	0.0806	0.05476	0.08067				165.406	0.10058	0.11109	0.11111				165.312	0.07213	0.0911	0.09128
		163.909	0.26527	0.0176	0.26708				164.996	0.07983	0.05476	0.0799				165.424	0.10058	0.11069	0.1107				165.33	0.07214	0.09045	0.09064
		163.927	0.26138	0.01766	0.26324				165.014	0.079	0.05477	0.07907				165.442	0.10059	0.1103	0.11031				165.348	0.07215	0.08982	0.09002
		163.945	0.25752	0.01773	0.25945				165.032	0.07819	0.05477	0.07827				165.46	0.10059	0.10992	0.10994				165.366	0.07216	0.0892	0.08942
		163.963	0.2537	0.01779	0.25569				165.05	0.07741	0.05478	0.07749				165.478	0.10059	0.10955	0.10957				165.38	0.07217	0.08875	0.08898
		163.98	0.2501	0.01785	0.25216				165.068	0.07664	0.05478	0.07674				165.48	0.10059	0.10952	0.10954				165.385	0.07218	0.08861	0.08883
		163.981	0.24991	0.01786	0.25197				165.08	0.07616	0.05479	0.07626				165.496	0.10059	0.1092	0.10922				165.403	0.07219	0.08803	0.08827
		163.999	0.24617	0.01793	0.2483				165.086	0.0759	0.05479	0.076				165.514	0.10059	0.10886	0.10888				165.421	0.07221	0.08747	0.08773
		164.017	0.24246	0.018	0.24466				165.104	0.07519	0.0548	0.07529				165.532	0.1006	0.10853	0.10856				165.439	0.07222	0.08693	0.0872
		164.035	0.23879	0.01807	0.24106				165.122	0.07449	0.0548	0.0746				165.55	0.1006	0.10822	0.10825				165.457	0.07224	0.0864	0.08669
		164.053	0.23516	0.01815	0.23751				165.14	0.07381	0.05481	0.07394				165.568	0.1006	0.10791	0.10794				165.475	0.07226	0.08589	0.0862
		164.071	0.23157	0.01822	0.23399				165.158	0.07316	0.05482	0.07329				165.58	0.1006	0.10772	0.10775				165.48	0.07227	0.08574	0.08606
		164.08	0.22979	0.01826	0.23225				165.176	0.07252	0.05483	0.07266				165.586	0.1006	0.10762	0.10765				165.493	0.07228	0.0854	0.08573
		164.089	0.22802	0.0183	0.23052				165.18	0.0724	0.05483	0.07254				165.604	0.10061	0.10734	0.10737				165.511	0.0723	0.08492	0.08527
		164.107	0.2245	0.01838	0.22709				165.194	0.0719	0.05484	0.07205				165.622	0.10061	0.10706	0.1071				165.529	0.07232	0.08446	0.08483
		164.125	0.22103	0.01847	0.22369				165.212	0.0713	0.05485	0.07146				165.64	0.10061	0.1068	0.10684				165.547	0.07235	0.08401	0.08441
		164.143	0.21759	0.01855	0.22034				165.23	0.07072	0.05486	0.0709				165.658	0.10062	0.10655	0.10659				165.565	0.07237	0.08358	0.084
		164.161	0.21419	0.01864	0.21703				165.248	0.07016	0.05487	0.07034				165.676	0.10062	0.1063	0.10635				165.58	0.07239	0.08322	0.08366
		164.179	0.21083	0.01873	0.21376				165.266	0.06962	0.05488	0.06981				165.68	0.10062	0.10625	0.1063				165.583	0.0724	0.08316	0.0836
		164.18	0.21066	0.01874	0.2136				165.28	0.06922	0.05489	0.06942				165.694	0.10062	0.10607	0.10612				165.601	0.07242	0.08275	0.08322
		164.197	0.2075	0.01883	0.21053				165.285	0.06909	0.0549	0.0693				165.712	0.10063	0.10584	0.1059				165.619	0.07245	0.08236	0.08286
		164.215	0.20422	0.01893	0.20734				165.303	0.06858	0.05491	0.0688				165.73	0.10063	0.10562	0.10569				165.637	0.07248	0.08197	0.08251
		164.233	0.20097	0.01902	0.2042				165.321	0.06808	0.05493	0.06832				165.748	0.10064	0.10541	0.10548				165.655	0.07252	0.08161	0.08217
		164.251	0.19777	0.01913	0.20109				165.339	0.0676	0.05494	0.06785				165.766	0.10065	0.10521	0.10529				165.673	0.07255	0.08125	0.08185
		164.269	0.1946	0.01923	0.19803				165.357	0.06714	0.05496	0.06741				165.78	0.10065	0.10506	0.10514				165.68	0.07256	0.08111	0.08172
		164.28	0.19271	0.0193	0.19621				165.375	0.06669	0.05498	0.06697				165.785	0.10065	0.10501	0.1051				165.691	0.07259	0.08091	0.08154
		164.287	0.19147	0.01934	0.19501				165.38	0.06656	0.05498	0.06685				165.803	0.10066	0.10483	0.10492				165.709	0.07262	0.08057	0.08125
		164.305	0.18837	0.01945	0.19202				165.393	0.06625	0.05499	0.06656				165.821	0.10067	0.10465	0.10475				165.727	0.07266	0.08025	0.08096
		164.323	0.18532	0.01956	0.18908				165.411	0.06583	0.05501	0.06615				165.839	0.10068	0.10448	0.10458				165.745	0.07271	0.07994	0.0807
		164.341	0.1823	0.01968	0.18619				165.429	0.06542	0.05503	0.06577				165.857	0.10068	0.10431	0.10442				165.763	0.07275	0.07964	0.08044
		164.359	0.17933	0.0198	0.18333				165.447	0.06503	0.05506	0.0654				165.875	0.10069	0.10415	0.10427				165.78	0.0728	0.07936	0.08021
		164.377	0.17639	0.01992	0.18051				165.465	0.06465	0.05508	0.06504				165.88	0.1007	0.1041	0.10423				165.781	0.0728	0.07935	0.0802
		164.38	0.17595	0.01994	0.18009				165.48	0.06433	0.0551	0.06474				165.893	0.1007	0.104	0.10413				165.799	0.07285	0.07907	0.07997
		164.395	0.17348	0.02005	0.17773				165.483	0.06428	0.0551	0.06469				165.911	0.10072	0.10385	0.10399				165.817	0.0729	0.0788	0.07975
		164.413	0.17062	0.02018	0.175				165.501	0.06392	0.05513	0.06436				165.929	0.10073	0.10371	0.10386				165.835	0.07296	0.07853	0.07954
		164.431	0.16779	0.02031	0.1723				165.519	0.06358	0.05516	0.06405				165.947	0.10074	0.10357	0.10374				165.853	0.07301	0.07828	0.07935
		164.449	0.165	0.02045	0.16965				165.537	0.06324	0.05519	0.06374				165.965	0.10075	0.10344	0.10362				165.871	0.07308	0.07804	0.07916
		164.467	0.16225	0.02059	0.16704				165.555	0.06292	0.05522	0.06345				165.98	0.10077	0.10333	0.10353				165.88	0.07311	0.07792	0.07908
		164.48	0.16034	0.02069	0.16523				165.573	0.06261	0.05525	0.06317				165.983	0.10077	0.10331	0.10351				165.889	0.07314	0.0778	0.07899
		164.485	0.15953	0.02074	0.16447				165.58	0.06249	0.05526	0.06306				166.001	0.10078	0.10319	0.10341				165.907	0.07321	0.07757	0.07883
		164.503	0.15685	0.02088	0.16193				165.591	0.06231	0.05528	0.0629				166.019	0.1008	0.10308	0.10331				165.925	0.07328	0.07735	0.07868
		164.521	0.15421	0.02103	0.15944				165.609	0.06202	0.05532	0.06265				166.037	0.10082	0.10297	0.10322				165.943	0.07335	0.07714	0.07855
		164.539	0.1516	0.02119	0.15699				165.627	0.06174	0.05536	0.06241				166.055	0.10084	0.10286	0.10313				165.961	0.07343	0.07694	0.07842
		164.557	0.14903	0.02135	0.15458				165.645	0.06147	0.0554	0.06218				166.073	0.10086	0.10276	0.10305				165.979	0.07352	0.07674	0.07831
		164.576	0.1465	0.02151	0.15221				165.663	0.06121	0.05544	0.06196				166.08	0.10087	0.10272	0.10302				165.98	0.07352	0.07673	0.0783
		164.58	0.14587	0.02155	0.15163				165.68	0.06097	0.05548	0.06176				166.091	0.10088	0.10266	0.10297				165.997	0.0736	0.07655	0.0782
		164.594	0.144	0.02168	0.14988				165.681	0.06095	0.05549	0.06175				166.109	0.10091	0.10257	0.1029				166.015	0.07369	0.07637	0.07811
		164.612	0.14154	0.02185	0.14759				165.699	0.06071	0.05553	0.06156				166.127	0.10093	0.10248	0.10284				166.033	0.07379	0.07619	0.07803
		164.63	0.13911	0.02203	0.14534				165.717	0.06048	0.05558	0.06137				166.145	0.10096	0.10239	0.10278				166.069	0.07399	0.07586	0.0779
		164.648	0.13672	0.02221	0.14313				165.735	0.06025	0.05564	0.0612				166.163	0.10099	0.10231	0.10273				166.08	0.07406	0.07576	0.07787
		164.666	0.13436	0.02239	0.14096				165.753	0.06003	0.05569	0.06103				166.18	0.10102	0.10223	0.10268				166.087	0.07411	0.0757	0.07786
		164.68	0.1325	0.02254	0.13925				165.771	0.05982	0.05575	0.06088				166.181	0.10102	0.10223	0.10268				166.105	0.07422	0.07555	0.07782
		164.684	0.13204	0.02258	0.13882				165.78	0.05972	0.05578	0.06081				166.199	0.10106	0.10215	0.10264				166.123	0.07434	0.0754	0.0778
		164.702	0.12975	0.02278	0.13673				165.789	0.05962	0.05581	0.06074				166.217	0.10109	0.10208	0.1026				166.141	0.07447	0.07526	0.07778
		164.72	0.1275	0.02298	0.13468				165.807	0.05942	0.05588	0.06061				166.235	0.10113	0.10201	0.10257				166.159	0.0746	0.07513	0.07778
		164.738	0.12528	0.02318	0.13266				165.825	0.05923	0.05594	0.06049				166.253	0.10117	0.10194	0.10255				166.177	0.07474	0.075	0.07779
		164.756	0.1231	0.02339	0.13068				165.843	0.05905	0.05601	0.06037				166.271	0.10122	0.10188	0.10253				166.18	0.07476	0.07498	0.07779
		164.774	0.12094	0.0236	0.12875				165.861	0.05887	0.05609	0.06027				166.28	0.10124	0.10185	0.10252				166.195	0.07489	0.07487	0.07781
		164.78	0.1202	0.02368	0.12808				165.879	0.05871	0.05617	0.06018				166.289	0.10126	0.10182	0.10251				166.213	0.07504	0.07475	0.07784
		164.792	0.11883	0.02382	0.12685				165.88	0.0587	0.05617	0.06018				166.307	0.10131	0.10176	0.1025				166.231	0.0752	0.07463	0.07788
		164.81	0.11674	0.02404	0.12498				165.897	0.05854	0.05625	0.0601				166.325	0.10137	0.1017	0.1025				166.249	0.07537	0.07452	0.07794
		164.828	0.11469	0.02427	0.12316				165.915	0.05839	0.05634	0.06003				166.343	0.10142	0.10165	0.1025				166.267	0.07554	0.07441	0.07801
		164.846	0.11267	0.02451	0.12137				165.933	0.05823	0.05643	0.05997				166.361	0.10148	0.1016	0.10251				166.28	0.07567	0.07434	0.07806
		164.864	0.11068	0.02474	0.11962				165.951	0.05809	0.05652	0.05992				166.379	0.10155	0.10155	0.10253				166.285	0.07573	0.07431	0.07809
		164.88	0.10892	0.02497	0.11808				165.969	0.05795	0.05662	0.05988				166.38	0.10155	0.10155	0.10253				166.303	0.07592	0.07421	0.07818
		164.882	0.10872	0.02499	0.11791				165.98	0.05787	0.05669	0.05986				166.397	0.10162	0.1015	0.10255				166.321	0.07612	0.07411	0.07828
		164.9	0.1068	0.02524	0.11624				165.987	0.05781	0.05673	0.05985				166.415	0.10169	0.10146	0.10258				166.339	0.07633	0.07402	0.0784
		164.918	0.1049	0.0255	0.1146				166.005	0.05769	0.05684	0.05983				166.433	0.10177	0.10142	0.10262				166.357	0.07654	0.07393	0.07853
		164.936	0.10304	0.02576	0.113				166.023	0.05756	0.05695	0.05983				166.451	0.10185	0.10138	0.10266				166.375	0.07677	0.07385	0.07867
		164.954	0.10121	0.02603	0.11144				166.041	0.05744	0.05708	0.05983				166.469	0.10194	0.10134	0.10271				166.38	0.07683	0.07383	0.07871
		164.972	0.09941	0.0263	0.10991				166.059	0.05733	0.0572	0.05984				166.48	0.102	0.10131	0.10274				166.394	0.07701	0.07377	0.07883
		164.98	0.09861	0.02643	0.10923				166.077	0.05721	0.05733	0.05986				166.487	0.10203	0.1013	0.10276				166.412	0.07726	0.07369	0.079
		164.99	0.09764	0.02658	0.10842				166.08	0.0572	0.05735	0.05986				166.505	0.10213	0.10126	0.10283				166.43	0.07751	0.07361	0.07918
		165.008	0.0959	0.02687	0.10696				166.095	0.05711	0.05747	0.05989				166.523	0.10224	0.10123	0.1029				166.448	0.07778	0.07354	0.07938
		165.026	0.09418	0.02716	0.10554				166.113	0.05701	0.05762	0.05993				166.541	0.10235	0.1012	0.10298				166.466	0.07806	0.07347	0.07959
		165.044	0.0925	0.02746	0.10416				166.131	0.05691	0.05777	0.05999				166.559	0.10247	0.10117	0.10306				166.48	0.0783	0.07342	0.07977
		165.062	0.09085	0.02776	0.10281				166.149	0.05681	0.05793	0.06005				166.577	0.10259	0.10114	0.10316				166.484	0.07836	0.07341	0.07981
		165.08	0.08922	0.02807	0.1015				166.167	0.05672	0.05809	0.06012				166.58	0.10261	0.10113	0.10317				166.502	0.07866	0.07334	0.08005
		165.098	0.08763	0.02839	0.10022				166.18	0.05666	0.05821	0.06018				166.595	0.10272	0.10111	0.10326				166.52	0.07898	0.07328	0.08031
		165.116	0.08606	0.02872	0.09897				166.185	0.05663	0.05826	0.06021				166.613	0.10286	0.10108	0.10338				166.538	0.07931	0.07322	0.08058
		165.134	0.08452	0.02905	0.09776				166.203	0.05655	0.05844	0.06031				166.631	0.10301	0.10106	0.1035				166.556	0.07965	0.07317	0.08087
		165.152	0.083	0.02939	0.09659				166.221	0.05647	0.05863	0.06041				166.649	0.10317	0.10103	0.10363				166.574	0.08001	0.07311	0.08117
		165.17	0.08152	0.02973	0.09545				166.239	0.05639	0.05883	0.06053				166.667	0.10333	0.10101	0.10377				166.58	0.08014	0.07309	0.08128
		165.18	0.08071	0.02993	0.09483				166.257	0.05632	0.05903	0.06066				166.68	0.10346	0.10099	0.10388				166.592	0.08038	0.07306	0.08149
		165.188	0.08006	0.03008	0.09434				166.275	0.05625	0.05925	0.06081				166.685	0.10351	0.10099	0.10393				166.61	0.08076	0.07301	0.08183
		165.206	0.07862	0.03044	0.09327				166.28	0.05623	0.0593	0.06084				166.703	0.10369	0.10097	0.10409				166.628	0.08117	0.07296	0.08218
		165.224	0.07721	0.03081	0.09223				166.294	0.05618	0.05947	0.06096				166.721	0.10389	0.10095	0.10426				166.646	0.08158	0.07292	0.08255
		165.242	0.07583	0.03119	0.09122				166.312	0.05611	0.0597	0.06113				166.739	0.10409	0.10093	0.10445				166.664	0.08202	0.07287	0.08294
		165.26	0.07448	0.03157	0.09024				166.33	0.05605	0.05994	0.06131				166.757	0.10431	0.10091	0.10465				166.68	0.08242	0.07284	0.08331
		165.278	0.07315	0.03196	0.0893				166.348	0.05599	0.0602	0.0615				166.775	0.10454	0.10089	0.10486				166.682	0.08247	0.07283	0.08335
		165.28	0.07301	0.032	0.08921				166.366	0.05593	0.06046	0.0617				166.78	0.1046	0.10089	0.10492				166.7	0.08293	0.07279	0.08378
		165.296	0.07184	0.03235	0.08839				166.38	0.05589	0.06068	0.06187				166.794	0.10478	0.10088	0.10509				166.718	0.08342	0.07275	0.08422
		165.314	0.07056	0.03276	0.08752				166.384	0.05588	0.06073	0.06192				166.812	0.10503	0.10086	0.10532				166.736	0.08392	0.07272	0.08469
		165.332	0.0693	0.03317	0.08667				166.402	0.05582	0.06101	0.06215				166.83	0.1053	0.10084	0.10558				166.754	0.08444	0.07268	0.08517
		165.35	0.06807	0.03359	0.08586				166.42	0.05577	0.06131	0.06239				166.848	0.10558	0.10083	0.10584				166.772	0.08498	0.07265	0.08568
		165.368	0.06685	0.03402	0.08508				166.438	0.05572	0.06162	0.06265				166.866	0.10588	0.10082	0.10612				166.78	0.08523	0.07263	0.08592
		165.38	0.06608	0.0343	0.08459				166.456	0.05568	0.06194	0.06292				166.88	0.10613	0.10081	0.10636				166.79	0.08554	0.07262	0.08621
		165.386	0.06567	0.03446	0.08433				166.474	0.05563	0.06227	0.06321				166.884	0.10619	0.1008	0.10642				166.808	0.08612	0.07259	0.08676
		165.404	0.0645	0.0349	0.08361				166.48	0.05562	0.06239	0.06331				166.902	0.10652	0.10079	0.10674				166.826	0.08673	0.07256	0.08733
		165.422	0.06336	0.03536	0.08292				166.492	0.05559	0.06261	0.06351				166.92	0.10686	0.10078	0.10707				166.844	0.08735	0.07253	0.08793
		165.44	0.06224	0.03582	0.08226				166.51	0.05555	0.06297	0.06383				166.938	0.10722	0.10077	0.10742				166.862	0.08799	0.0725	0.08854
		165.458	0.06115	0.03629	0.08163				166.528	0.05551	0.06334	0.06416				166.956	0.1076	0.10076	0.10778				166.88	0.08866	0.07247	0.08919
		165.476	0.06007	0.03677	0.08104				166.546	0.05547	0.06372	0.0645				166.974	0.10799	0.10075	0.10817				166.898	0.08935	0.07245	0.08985
		165.48	0.05986	0.03686	0.08092				166.564	0.05544	0.06412	0.06487				166.98	0.10813	0.10075	0.10831				166.916	0.09006	0.07243	0.09054
		165.494	0.05902	0.03725	0.08047				166.58	0.0554	0.06449	0.06521				166.992	0.10841	0.10074	0.10858				166.934	0.0908	0.0724	0.09126
		165.512	0.05798	0.03775	0.07993				166.582	0.0554	0.06453	0.06525				167.01	0.10884	0.10073	0.109				166.952	0.09157	0.07238	0.092
		165.53	0.05697	0.03826	0.07943				166.6	0.05537	0.06496	0.06564				167.028	0.1093	0.10072	0.10945				166.97	0.09235	0.07236	0.09277
		165.548	0.05598	0.03877	0.07895				166.618	0.05534	0.06541	0.06605				167.046	0.10977	0.10071	0.10992				166.98	0.0928	0.07235	0.0932
		165.566	0.05501	0.03929	0.0785				166.636	0.05531	0.06587	0.06648				167.064	0.11027	0.10071	0.11041				166.988	0.09317	0.07234	0.09356
		165.58	0.05429	0.03969	0.07818				166.654	0.05528	0.06634	0.06693				167.08	0.11074	0.1007	0.11087				167.006	0.09401	0.07232	0.09438
		165.584	0.05405	0.03982	0.07808				166.672	0.05525	0.06683	0.06739				167.082	0.1108	0.1007	0.11092				167.024	0.09488	0.07231	0.09523
		165.603	0.05312	0.04036	0.07769				166.68	0.05524	0.06706	0.06761				167.1	0.11134	0.10069	0.11146				167.042	0.09577	0.07229	0.09611
		165.621	0.05221	0.04091	0.07732				166.69	0.05522	0.06734	0.06788				167.118	0.11191	0.10068	0.11203				167.06	0.0967	0.07227	0.09702
		165.639	0.05131	0.04147	0.07699				166.708	0.0552	0.06787	0.06838				167.136	0.11251	0.10068	0.11262				167.078	0.09765	0.07226	0.09796
		165.657	0.05044	0.04204	0.07668				166.726	0.05517	0.06841	0.0689				167.154	0.11313	0.10067	0.11323				167.08	0.09775	0.07225	0.09805
		165.675	0.04958	0.04262	0.0764				166.744	0.05515	0.06898	0.06944				167.172	0.11378	0.10067	0.11388				167.096	0.09863	0.07224	0.09892
		165.68	0.04933	0.0428	0.07632				166.762	0.05513	0.06956	0.07				167.18	0.11408	0.10066	0.11417				167.114	0.09965	0.07223	0.09992
		165.693	0.04874	0.04321	0.07615				166.78	0.05511	0.07016	0.07057				167.19	0.11445	0.10066	0.11455				167.132	0.10069	0.07221	0.10095
		165.711	0.04792	0.04381	0.07593				166.798	0.05509	0.07078	0.07117				167.208	0.11516	0.10066	0.11525				167.15	0.10176	0.0722	0.10201
		165.729	0.04712	0.04441	0.07573				166.816	0.05507	0.07141	0.07179				167.226	0.11589	0.10065	0.11598				167.168	0.10287	0.07219	0.10311
		165.747	0.04633	0.04503	0.07556				166.834	0.05505	0.07207	0.07243				167.244	0.11666	0.10065	0.11674				167.18	0.10361	0.07218	0.10384
		165.765	0.04556	0.04565	0.07541				166.852	0.05503	0.07275	0.0731				167.262	0.11746	0.10064	0.11753				167.186	0.10401	0.07218	0.10423
		165.78	0.04492	0.04619	0.07531				166.87	0.05502	0.07345	0.07378				167.28	0.11829	0.10064	0.11835				167.204	0.10518	0.07217	0.1054
		165.783	0.04481	0.04629	0.0753				166.88	0.05501	0.07385	0.07417				167.298	0.11915	0.10064	0.11921				167.222	0.10639	0.07215	0.10659
		165.801	0.04407	0.04694	0.07521				166.888	0.055	0.07418	0.07449				167.316	0.12004	0.10063	0.12011				167.24	0.10762	0.07214	0.10782
		165.819	0.04335	0.04759	0.07514				166.906	0.05499	0.07492	0.07522				167.334	0.12098	0.10063	0.12103				167.258	0.1089	0.07213	0.10908
		165.837	0.04264	0.04826	0.0751				166.924	0.05497	0.07569	0.07597				167.352	0.12194	0.10062	0.122				167.276	0.11021	0.07213	0.11038
		165.855	0.04195	0.04893	0.07509				166.942	0.05496	0.07647	0.07674				167.37	0.12295	0.10062	0.123				167.28	0.11047	0.07212	0.11065
		165.873	0.04128	0.04962	0.0751				166.96	0.05494	0.07728	0.07754				167.38	0.12351	0.10062	0.12356				167.294	0.11155	0.07212	0.11172
		165.88	0.04101	0.0499	0.07511				166.978	0.05493	0.07812	0.07836				167.388	0.12399	0.10062	0.12404				167.312	0.11293	0.07211	0.11309
		165.891	0.04062	0.05031	0.07513				166.98	0.05493	0.0782	0.07844				167.406	0.12507	0.10062	0.12511				167.33	0.11435	0.0721	0.1145
		165.909	0.03998	0.05102	0.0752				166.996	0.05492	0.07898	0.0792				167.424	0.12619	0.10061	0.12623				167.348	0.11581	0.07209	0.11595
		165.927	0.03935	0.05174	0.07528				167.014	0.05491	0.07986	0.08007				167.442	0.12734	0.10061	0.12738				167.366	0.1173	0.07209	0.11743
		165.945	0.03873	0.05246	0.07539				167.032	0.0549	0.08076	0.08097				167.46	0.12854	0.10061	0.12858				167.38	0.11844	0.07208	0.11857
		165.963	0.03813	0.0532	0.07553				167.05	0.05489	0.08169	0.08189				167.478	0.12979	0.10061	0.12982				167.385	0.11883	0.07208	0.11896
		165.98	0.03757	0.05391	0.07568				167.068	0.05488	0.08265	0.08283				167.48	0.12991	0.10061	0.12995				167.403	0.1204	0.07207	0.12052
		165.981	0.03754	0.05395	0.07569				167.08	0.05487	0.08328	0.08346				167.496	0.13107	0.1006	0.13111				167.421	0.12201	0.07207	0.12212
		165.999	0.03696	0.0547	0.07587				167.086	0.05487	0.08363	0.0838				167.514	0.1324	0.1006	0.13243				167.439	0.12366	0.07206	0.12377
		166.017	0.0364	0.05547	0.07607				167.104	0.05486	0.08463	0.0848				167.532	0.13377	0.1006	0.1338				167.457	0.12534	0.07205	0.12545
		166.035	0.03585	0.05625	0.0763				167.122	0.05485	0.08566	0.08582				167.55	0.13519	0.1006	0.13522				167.475	0.12707	0.07205	0.12717
		166.053	0.03532	0.05704	0.07656				167.14	0.05484	0.08672	0.08687				167.568	0.13665	0.1006	0.13668				167.48	0.1276	0.07205	0.1277
		166.071	0.0348	0.05784	0.07683				167.158	0.05483	0.0878	0.08794				167.58	0.13763	0.1006	0.13765				167.493	0.12884	0.07204	0.12893
		166.08	0.03454	0.05824	0.07698				167.176	0.05483	0.08891	0.08904				167.586	0.13816	0.1006	0.13819				167.511	0.13065	0.07204	0.13074
		166.089	0.03428	0.05864	0.07713				167.18	0.05482	0.08913	0.08927				167.604	0.13972	0.10059	0.13974				167.529	0.1325	0.07203	0.13259
		166.107	0.03379	0.05946	0.07745				167.194	0.05482	0.09004	0.09017				167.622	0.14133	0.10059	0.14135				167.547	0.13439	0.07203	0.13447
		166.125	0.0333	0.06029	0.07779				167.212	0.05481	0.0912	0.09133				167.64	0.14298	0.10059	0.143				167.565	0.13633	0.07203	0.1364
		166.143	0.03282	0.06113	0.07816				167.23	0.05481	0.09239	0.09251				167.658	0.14468	0.10059	0.1447				167.58	0.13801	0.07202	0.13808
		166.161	0.03236	0.06198	0.07854				167.248	0.0548	0.09361	0.09372				167.676	0.14643	0.10059	0.14645				167.583	0.1383	0.07202	0.13838
		166.179	0.0319	0.06284	0.07895				167.266	0.05479	0.09485	0.09495				167.68	0.14679	0.10059	0.14681				167.601	0.14032	0.07202	0.14039
		166.18	0.03188	0.06289	0.07897				167.28	0.05479	0.0958	0.0959				167.694	0.14824	0.10059	0.14825				167.619	0.14238	0.07201	0.14245
		166.197	0.03146	0.06371	0.07938				167.285	0.05479	0.09612	0.09622				167.712	0.15009	0.10059	0.15011				167.637	0.14449	0.07201	0.14455
		166.215	0.03103	0.0646	0.07983				167.303	0.05478	0.09741	0.09751				167.73	0.15199	0.10059	0.15201				167.655	0.14663	0.07201	0.14669
		166.233	0.03061	0.06549	0.0803				167.321	0.05478	0.09874	0.09883				167.748	0.15395	0.10058	0.15397				167.673	0.14882	0.072	0.14888
		166.251	0.0302	0.06639	0.08079				167.339	0.05477	0.10009	0.10017				167.766	0.15596	0.10058	0.15597				167.68	0.14971	0.072	0.14976
		166.269	0.0298	0.0673	0.0813				167.357	0.05477	0.10147	0.10155				167.78	0.1575	0.10058	0.15751				167.691	0.15105	0.072	0.15111
		166.28	0.02956	0.06785	0.08162				167.375	0.05477	0.10287	0.10295				167.785	0.15802	0.10058	0.15803				167.709	0.15333	0.072	0.15338
		166.287	0.02941	0.06822	0.08183				167.38	0.05476	0.1033	0.10337				167.803	0.16013	0.10058	0.16014				167.727	0.15565	0.072	0.15569
		166.305	0.02903	0.06916	0.08238				167.393	0.05476	0.1043	0.10438				167.821	0.1623	0.10058	0.16231				167.745	0.15801	0.07199	0.15805
		166.323	0.02865	0.0701	0.08295				167.411	0.05476	0.10576	0.10583				167.839	0.16451	0.10058	0.16452				167.763	0.16041	0.07199	0.16045
		166.341	0.02829	0.07105	0.08354				167.429	0.05475	0.10725	0.10732				167.857	0.16678	0.10058	0.16679				167.78	0.16273	0.07199	0.16277
		166.359	0.02794	0.07202	0.08415				167.447	0.05475	0.10877	0.10883				167.875	0.16911	0.10058	0.16911				167.781	0.16285	0.07199	0.16289
		166.377	0.02759	0.07299	0.08478				167.465	0.05475	0.11031	0.11036				167.88	0.16981	0.10058	0.16982				167.799	0.16534	0.07199	0.16538
		166.38	0.02754	0.07314	0.08488				167.48	0.05474	0.11164	0.11169				167.893	0.17148	0.10058	0.17149				167.817	0.16787	0.07198	0.16791
		166.395	0.02726	0.07397	0.08543				167.483	0.05474	0.11187	0.11193				167.911	0.17391	0.10058	0.17392				167.835	0.17044	0.07198	0.17048
		166.413	0.02693	0.07496	0.08609				167.501	0.05474	0.11347	0.11352				167.929	0.17639	0.10058	0.1764				167.853	0.17306	0.07198	0.17309
		166.431	0.02661	0.07597	0.08678				167.519	0.05474	0.11509	0.11514				167.947	0.17892	0.10058	0.17893				167.871	0.17571	0.07198	0.17574
		166.449	0.0263	0.07698	0.08748				167.537	0.05474	0.11673	0.11678				167.965	0.1815	0.10058	0.18151				167.88	0.17705	0.07198	0.17708
		166.467	0.026	0.078	0.0882				167.555	0.05473	0.11841	0.11845				167.98	0.18374	0.10058	0.18375				167.889	0.17841	0.07198	0.17843
		166.48	0.02579	0.07872	0.08871				167.573	0.05473	0.1201	0.12014				167.983	0.18414	0.10058	0.18414				167.907	0.18114	0.07198	0.18117
		166.485	0.0257	0.07903	0.08893				167.58	0.05473	0.12079	0.12083				168.001	0.18682	0.10058	0.18683				167.925	0.18392	0.07197	0.18395
		166.503	0.02541	0.08007	0.08969				167.591	0.05473	0.12182	0.12186				168.019	0.18956	0.10058	0.18956				167.943	0.18674	0.07197	0.18676
		166.521	0.02513	0.08112	0.09046				167.609	0.05473	0.12357	0.12361				168.037	0.19234	0.10058	0.19235				167.961	0.18959	0.07197	0.18961
		166.539	0.02486	0.08218	0.09124				167.627	0.05472	0.12534	0.12538				168.055	0.19518	0.10057	0.19518				167.979	0.19249	0.07197	0.19251
		166.557	0.02459	0.08325	0.09205				167.645	0.05472	0.12714	0.12717				168.073	0.19806	0.10057	0.19806				167.98	0.19263	0.07197	0.19265
		166.576	0.02434	0.08433	0.09286				167.663	0.05472	0.12895	0.12898				168.08	0.19922	0.10057	0.19923				167.997	0.19542	0.07197	0.19544
		166.58	0.02427	0.0846	0.09307				167.68	0.05472	0.1307	0.13073				168.091	0.20099	0.10057	0.20099				168.015	0.19839	0.07197	0.19841
		166.594	0.02408	0.08542	0.0937				167.681	0.05472	0.13079	0.13082				168.109	0.20396	0.10057	0.20396				168.033	0.20139	0.07197	0.20141
		166.612	0.02384	0.08651	0.09455				167.699	0.05472	0.13266	0.13268				168.127	0.20698	0.10057	0.20698				168.051	0.20443	0.07197	0.20445
		166.63	0.0236	0.08762	0.09541				167.717	0.05472	0.13454	0.13457				168.145	0.21004	0.10057	0.21004				168.069	0.20751	0.07197	0.20752
		166.648	0.02337	0.08873	0.0963				167.735	0.05471	0.13644	0.13647				168.163	0.21314	0.10057	0.21315				168.08	0.20937	0.07197	0.20939
		166.666	0.02314	0.08985	0.09719				167.753	0.05471	0.13837	0.13839				168.18	0.21613	0.10057	0.21613				168.087	0.21062	0.07196	0.21063
		166.68	0.02296	0.09075	0.09792				167.771	0.05471	0.14031	0.14034				168.181	0.21629	0.10057	0.21629				168.105	0.21376	0.07196	0.21378
		166.684	0.02292	0.09098	0.0981				167.78	0.05471	0.14129	0.14131				168.199	0.21947	0.10057	0.21947				168.123	0.21694	0.07196	0.21695
		166.702	0.02271	0.09212	0.09902				167.789	0.05471	0.14228	0.1423				168.217	0.22269	0.10057	0.2227				168.141	0.22014	0.07196	0.22016
		166.72	0.0225	0.09326	0.09996				167.807	0.05471	0.14426	0.14428				168.235	0.22595	0.10057	0.22596				168.159	0.22338	0.07196	0.22339
		166.738	0.0223	0.09442	0.10091				167.825	0.05471	0.14625	0.14627				168.253	0.22925	0.10057	0.22925				168.177	0.22665	0.07196	0.22666
		166.756	0.0221	0.09558	0.10188				167.843	0.05471	0.14827	0.14829				168.271	0.23257	0.10057	0.23257				168.18	0.22714	0.07196	0.22715
		166.774	0.02191	0.09675	0.10285				167.861	0.05471	0.1503	0.15032				168.28	0.23425	0.10057	0.23425				168.195	0.22994	0.07196	0.22995
		166.78	0.02184	0.09716	0.1032				167.879	0.05471	0.15234	0.15236				168.289	0.23593	0.10057	0.23593				168.213	0.23326	0.07196	0.23327
		166.792	0.02172	0.09792	0.10384				167.88	0.05471	0.15245	0.15246				168.307	0.23931	0.10057	0.23931				168.231	0.2366	0.07196	0.23661
		166.81	0.02154	0.09911	0.10485				167.897	0.0547	0.1544	0.15442				168.325	0.24272	0.10057	0.24273				168.249	0.23997	0.07196	0.23998
		166.828	0.02136	0.1003	0.10586				167.915	0.0547	0.15647	0.15649				168.343	0.24616	0.10057	0.24616				168.267	0.24337	0.07196	0.24337
		166.846	0.02119	0.10149	0.10689				167.933	0.0547	0.15855	0.15857				168.361	0.24962	0.10057	0.24962				168.28	0.24575	0.07196	0.24576
		166.864	0.02102	0.1027	0.10792				167.951	0.0547	0.16065	0.16066				168.379	0.2531	0.10057	0.2531				168.285	0.24678	0.07196	0.24679
		166.88	0.02088	0.10379	0.10887				167.969	0.0547	0.16275	0.16276				168.38	0.25327	0.10057	0.25327				168.303	0.25021	0.07196	0.25022
		166.882	0.02086	0.10391	0.10897				167.98	0.0547	0.16402	0.16403				168.397	0.25659	0.10057	0.2566				168.321	0.25366	0.07196	0.25367
		166.9	0.0207	0.10513	0.11003				167.987	0.0547	0.16486	0.16487				168.415	0.26011	0.10057	0.26011				168.339	0.25713	0.07196	0.25714
		166.918	0.02055	0.10635	0.1111				168.005	0.0547	0.16698	0.16699				168.433	0.26363	0.10057	0.26363				168.357	0.26062	0.07196	0.26062
		166.936	0.0204	0.10758	0.11218				168.08	0.0547	0.17582	0.17583				168.451	0.26716	0.10057	0.26717				168.375	0.26411	0.07196	0.26412
		166.954	0.02026	0.10881	0.11327				168.18	0.0547	0.18766	0.18767				168.469	0.27071	0.10057	0.27071				168.38	0.26499	0.07196	0.265
		166.972	0.02012	0.11005	0.11437				168.185	0.0547	0.1883	0.18831				168.48	0.27283	0.10057	0.27283				168.48	0.28458	0.07195	0.28459
		166.98	0.02006	0.11061	0.11487				168.203	0.0547	0.19042	0.19042				168.541	0.28489	0.10057	0.28489				168.58	0.30423	0.07195	0.30423
		166.99	0.01998	0.1113	0.11548				168.221	0.05469	0.19253	0.19253				168.559	0.28842	0.10057	0.28842				168.61	0.31003	0.07195	0.31003
		167.008	0.01985	0.11255	0.11659				168.239	0.05469	0.19463	0.19463				168.577	0.29195	0.10057	0.29195				168.628	0.31353	0.07195	0.31353
		167.026	0.01972	0.1138	0.11772				168.257	0.05469	0.19672	0.19672				168.58	0.29248	0.10057	0.29248				168.646	0.31701	0.07195	0.31701
		167.044	0.0196	0.11506	0.11885				168.275	0.05469	0.19879	0.1988				168.595	0.29546	0.10057	0.29546				168.664	0.32048	0.07195	0.32048
		167.08	0.01936	0.11759	0.12115				168.28	0.05469	0.19931	0.19932				168.613	0.29896	0.10057	0.29896				168.68	0.32359	0.07195	0.32359
		167.18	0.01876	0.12468	0.12765				168.294	0.05469	0.20086	0.20086				168.631	0.30243	0.10057	0.30243				168.682	0.32393	0.07195	0.32393
		167.28	0.01826	0.13185	0.13431				168.312	0.05469	0.20291	0.20291				168.649	0.30588	0.10057	0.30589				168.7	0.32736	0.07195	0.32736
		167.38	0.01784	0.13903	0.14107				168.33	0.05469	0.20494	0.20494				168.667	0.30931	0.10057	0.30931				168.718	0.33076	0.07195	0.33076
		167.48	0.01748	0.14618	0.14786				168.348	0.05469	0.20695	0.20695				168.68	0.31169	0.10057	0.31169				168.736	0.33414	0.07195	0.33414
		167.58	0.01719	0.15324	0.15462				168.366	0.05469	0.20895	0.20895				168.685	0.31271	0.10057	0.31271				168.754	0.3375	0.07195	0.3375
		167.68	0.01694	0.16015	0.16129				168.38	0.05469	0.21053	0.21053				168.703	0.31607	0.10057	0.31608				168.772	0.34082	0.07195	0.34082
		167.78	0.01673	0.16686	0.16779				168.384	0.05469	0.21092	0.21092				168.721	0.3194	0.10057	0.3194				168.78	0.3423	0.07195	0.3423
		167.801	0.01669	0.16822	0.16911				168.402	0.05469	0.21287	0.21287				168.739	0.32269	0.10057	0.3227				168.79	0.34411	0.07195	0.34411
		167.819	0.01666	0.16939	0.17025				168.42	0.05469	0.21479	0.2148				168.757	0.32594	0.10057	0.32594				168.808	0.34737	0.07195	0.34737
		167.837	0.01663	0.17055	0.17138				168.438	0.05469	0.2167	0.2167				168.775	0.32915	0.10057	0.32915				168.826	0.35059	0.07195	0.35059
		167.855	0.0166	0.1717	0.17251				168.456	0.05469	0.21857	0.21857				168.78	0.32994	0.10057	0.32994				168.844	0.35377	0.07195	0.35377
		167.873	0.01657	0.17285	0.17362				168.474	0.05469	0.22042	0.22042				168.794	0.3323	0.10057	0.3323				168.862	0.35691	0.07195	0.35691
		167.88	0.01656	0.1733	0.17406				168.48	0.05469	0.22105	0.22106				168.812	0.3354	0.10057	0.3354				168.88	0.36001	0.07195	0.36001
		167.891	0.01654	0.17398	0.17472				168.492	0.05469	0.22223	0.22223				168.83	0.33845	0.10057	0.33845				168.898	0.36306	0.07195	0.36307
		167.909	0.01652	0.1751	0.17582				168.51	0.05469	0.22402	0.22402				168.848	0.34143	0.10057	0.34143				168.916	0.36607	0.07195	0.36607
		167.927	0.01649	0.17621	0.1769				168.528	0.05469	0.22577	0.22577				168.866	0.34436	0.10057	0.34436				168.934	0.36903	0.07195	0.36903
		167.945	0.01647	0.17731	0.17798				168.546	0.05469	0.22749	0.22749				168.88	0.34665	0.10057	0.34665				168.952	0.37194	0.07195	0.37194
		167.963	0.01644	0.1784	0.17904				168.564	0.05469	0.22917	0.22917				168.884	0.34722	0.10057	0.34722				168.97	0.37479	0.07195	0.37479
		167.98	0.01642	0.17942	0.18004				168.58	0.05469	0.23065	0.23065				168.902	0.35001	0.10057	0.35001				168.98	0.37634	0.07195	0.37634
		167.981	0.01642	0.17947	0.18009				168.582	0.05469	0.23082	0.23082				168.92	0.35273	0.10057	0.35273				168.988	0.37759	0.07195	0.37759
		167.999	0.0164	0.18054	0.18113				168.6	0.05469	0.23242	0.23242				168.938	0.35538	0.10057	0.35538				169.006	0.38033	0.07195	0.38033
		168.017	0.01637	0.18158	0.18216				168.618	0.05469	0.23399	0.23399				168.956	0.35795	0.10057	0.35795				169.024	0.38301	0.07195	0.38301
		168.035	0.01635	0.18262	0.18317				168.636	0.05469	0.23552	0.23552				168.974	0.36044	0.10057	0.36044				169.042	0.38563	0.07195	0.38563
		168.053	0.01633	0.18364	0.18418				168.654	0.05469	0.23701	0.23701				168.98	0.36129	0.10057	0.36129				169.06	0.38819	0.07195	0.38819
		168.071	0.01631	0.18465	0.18517				168.672	0.05469	0.23845	0.23845				168.992	0.36285	0.10057	0.36285				169.078	0.39068	0.07195	0.39068
		168.08	0.0163	0.18515	0.18566				168.68	0.05469	0.23908	0.23908				169.01	0.36517	0.10057	0.36517				169.08	0.39093	0.07195	0.39093
		168.089	0.01629	0.18565	0.18614				168.69	0.05469	0.23985	0.23985				169.028	0.3674	0.10057	0.3674				169.096	0.39311	0.07195	0.39311
		168.107	0.01627	0.18663	0.1871				168.708	0.05469	0.2412	0.2412				169.046	0.36955	0.10057	0.36955				169.114	0.39547	0.07195	0.39547
		168.125	0.01626	0.1876	0.18805				168.726	0.05469	0.2425	0.2425				169.064	0.3716	0.10057	0.3716				169.132	0.39775	0.07195	0.39775
		168.143	0.01624	0.18855	0.18899				168.744	0.05469	0.24376	0.24376				169.08	0.37336	0.10057	0.37336				169.15	0.39997	0.07195	0.39997
		168.161	0.01622	0.18948	0.18991				168.762	0.05469	0.24497	0.24497				169.082	0.37355	0.10057	0.37355				169.168	0.40211	0.07195	0.40211
		168.179	0.01621	0.1904	0.19081				168.78	0.05469	0.24613	0.24613				169.1	0.37541	0.10057	0.37541				169.18	0.40346	0.07195	0.40346
		168.18	0.01621	0.19045	0.19086				168.798	0.05469	0.24724	0.24724				169.118	0.37716	0.10057	0.37716				169.186	0.40417	0.07195	0.40417
		168.197	0.01619	0.19131	0.1917				168.816	0.05469	0.24829	0.24829				169.136	0.37882	0.10057	0.37882				169.204	0.40616	0.07195	0.40616
		168.215	0.01618	0.1922	0.19257				168.834	0.05469	0.24929	0.2493				169.154	0.38037	0.10057	0.38037				169.222	0.40807	0.07195	0.40807
		168.233	0.01616	0.19307	0.19343				168.852	0.05469	0.25024	0.25024				169.172	0.38181	0.10057	0.38181				169.24	0.40989	0.07195	0.40989
		168.251	0.01615	0.19392	0.19427				168.87	0.05469	0.25114	0.25114				169.18	0.38243	0.10057	0.38243				169.258	0.41164	0.07195	0.41164
		168.269	0.01614	0.19476	0.19509				168.88	0.05469	0.25161	0.25161				169.19	0.38315	0.10057	0.38315				169.276	0.4133	0.07195	0.4133
		168.28	0.01613	0.19525	0.19558				168.888	0.05469	0.25198	0.25198				169.208	0.38437	0.10057	0.38437				169.28	0.41363	0.07195	0.41363
		168.287	0.01612	0.19558	0.1959				168.906	0.05469	0.25276	0.25276				169.226	0.38549	0.10057	0.38549				169.294	0.41488	0.07195	0.41488
		168.305	0.01611	0.19638	0.19669				168.924	0.05469	0.25348	0.25348				169.244	0.38649	0.10057	0.38649				169.312	0.41637	0.07195	0.41637
		168.323	0.0161	0.19717	0.19746				168.942	0.05469	0.25415	0.25415				169.262	0.38738	0.10057	0.38738				169.33	0.41778	0.07195	0.41778
		168.341	0.01609	0.19793	0.19822				168.96	0.05469	0.25476	0.25476				169.28	0.38816	0.10057	0.38816				169.348	0.4191	0.07195	0.4191
		168.359	0.01608	0.19868	0.19895				168.978	0.05469	0.25531	0.25531				169.298	0.38882	0.10057	0.38882				169.366	0.42033	0.07195	0.42033
		168.377	0.01607	0.19941	0.19967				168.98	0.05469	0.25537	0.25537				169.316	0.38937	0.10057	0.38937				169.38	0.42119	0.07195	0.42119
		168.38	0.01606	0.19952	0.19978				168.996	0.05469	0.25581	0.25581				169.334	0.38979	0.10057	0.3898				169.385	0.42147	0.07195	0.42147
		168.395	0.01605	0.20012	0.20037				169.014	0.05469	0.25624	0.25624				169.352	0.39011	0.10057	0.39011				169.403	0.42252	0.07195	0.42252
		168.413	0.01604	0.20081	0.20105				169.032	0.05469	0.25661	0.25661				169.37	0.3903	0.10057	0.3903				169.421	0.42347	0.07195	0.42347
		168.431	0.01604	0.20148	0.20171				169.05	0.05469	0.25692	0.25692				169.38	0.39035	0.10057	0.39035				169.439	0.42434	0.07195	0.42434
		168.449	0.01603	0.20213	0.20236				169.068	0.05469	0.25717	0.25717				169.388	0.39037	0.10057	0.39037				169.457	0.42511	0.07195	0.42511
		168.467	0.01602	0.20276	0.20298				169.08	0.05469	0.25731	0.25731				169.406	0.39033	0.10057	0.39033				169.475	0.42579	0.07195	0.42579
		168.48	0.01601	0.20319	0.2034				169.086	0.05469	0.25736	0.25737				169.424	0.39017	0.10057	0.39017				169.48	0.42597	0.07195	0.42597
		168.485	0.01601	0.20337	0.20358				169.104	0.05469	0.25749	0.25749				169.442	0.38989	0.10057	0.38989				169.493	0.42637	0.07195	0.42637
		168.503	0.016	0.20397	0.20417				169.122	0.05469	0.25756	0.25756				169.46	0.38949	0.10057	0.38949				169.511	0.42686	0.07195	0.42686
		168.521	0.01599	0.20454	0.20473				169.14	0.05469	0.25757	0.25757				169.478	0.38898	0.10057	0.38898				169.529	0.42725	0.07195	0.42725
		168.539	0.01599	0.20509	0.20527				169.158	0.05469	0.25752	0.25752				169.48	0.38892	0.10057	0.38892				169.547	0.42755	0.07195	0.42755
		168.557	0.01598	0.20561	0.20579				169.176	0.05469	0.2574	0.2574				169.496	0.38835	0.10057	0.38835				169.565	0.42776	0.07195	0.42776
		168.576	0.01597	0.20612	0.20629				169.18	0.05469	0.25737	0.25737				169.514	0.38761	0.10057	0.38761				169.58	0.42785	0.07195	0.42785
		168.58	0.01597	0.20625	0.20641				169.194	0.05469	0.25723	0.25723				169.532	0.38675	0.10057	0.38675				169.583	0.42786	0.07195	0.42786
		168.594	0.01596	0.20661	0.20677				169.212	0.05469	0.25699	0.25699				169.55	0.38577	0.10057	0.38577				169.601	0.42787	0.07195	0.42787
		168.612	0.01596	0.20707	0.20723				169.23	0.05469	0.25669	0.25669				169.568	0.38469	0.10057	0.38469				169.619	0.42779	0.07195	0.42779
		168.63	0.01595	0.20752	0.20767				169.248	0.05469	0.25633	0.25633				169.58	0.38392	0.10057	0.38392				169.637	0.42761	0.07195	0.42761
		168.648	0.01594	0.20794	0.20808				169.266	0.05469	0.25591	0.25591				169.586	0.38349	0.10057	0.38349				169.655	0.42733	0.07195	0.42733
		168.666	0.01594	0.20834	0.20848				169.28	0.05469	0.25556	0.25556				169.604	0.38218	0.10057	0.38218				169.673	0.42696	0.07195	0.42696
		168.68	0.01593	0.20864	0.20878				169.285	0.05469	0.25544	0.25544				169.622	0.38077	0.10057	0.38077				169.68	0.42678	0.07195	0.42678
		168.684	0.01593	0.20872	0.20885				169.303	0.05469	0.2549	0.2549				169.64	0.37925	0.10057	0.37925				169.691	0.42649	0.07195	0.42649
		168.702	0.01593	0.20907	0.2092				169.321	0.05469	0.2543	0.2543				169.658	0.37762	0.10057	0.37762				169.709	0.42593	0.07195	0.42593
		168.72	0.01592	0.2094	0.20953				169.339	0.05469	0.25365	0.25365				169.676	0.37589	0.10057	0.37589				169.727	0.42527	0.07195	0.42527
		168.738	0.01592	0.20971	0.20983				169.357	0.05469	0.25294	0.25294				169.68	0.37553	0.10057	0.37553				169.745	0.42452	0.07195	0.42452
		168.756	0.01591	0.21	0.21012				169.375	0.05469	0.25217	0.25217				169.694	0.37406	0.10057	0.37406				169.763	0.42367	0.07195	0.42367
		168.774	0.01591	0.21027	0.21038				169.38	0.05469	0.25193	0.25193				169.712	0.37213	0.10057	0.37213				169.78	0.42279	0.07195	0.42279
		168.78	0.01591	0.21035	0.21046				169.393	0.05469	0.25134	0.25134				169.73	0.37011	0.10057	0.37011				169.781	0.42274	0.07195	0.42274
		168.792	0.0159	0.21051	0.21061				169.411	0.05469	0.25046	0.25046				169.748	0.36799	0.10057	0.36799				169.799	0.42171	0.07195	0.42171
		168.81	0.0159	0.21073	0.21083				169.429	0.05469	0.24953	0.24953				169.766	0.36578	0.10057	0.36578				169.817	0.42059	0.07195	0.42059
		168.828	0.0159	0.21093	0.21102				169.447	0.05469	0.24854	0.24854				169.78	0.36407	0.10057	0.36407				169.835	0.41938	0.07195	0.41938
		168.846	0.01589	0.2111	0.21119				169.465	0.05469	0.24749	0.24749				169.785	0.36349	0.10057	0.36349				169.853	0.41808	0.07195	0.41808
		168.864	0.01589	0.21125	0.21134				169.48	0.05469	0.24657	0.24657				169.803	0.3611	0.10057	0.3611				169.871	0.41669	0.07195	0.41669
		168.88	0.01588	0.21137	0.21145				169.483	0.05469	0.2464	0.2464				169.821	0.35863	0.10057	0.35863				169.88	0.41597	0.07195	0.41597
		168.882	0.01588	0.21138	0.21146				169.501	0.05469	0.24525	0.24525				169.839	0.35608	0.10057	0.35608				169.889	0.41522	0.07195	0.41522
		168.9	0.01588	0.21148	0.21156				169.519	0.05469	0.24405	0.24405				169.857	0.35346	0.10057	0.35346				169.907	0.41366	0.07195	0.41366
		168.918	0.01588	0.21156	0.21164				169.537	0.05469	0.24281	0.24281				169.875	0.35076	0.10057	0.35076				169.925	0.41201	0.07195	0.41201
		168.936	0.01587	0.21162	0.2117				169.555	0.05469	0.24151	0.24151				169.88	0.34993	0.10057	0.34993				169.943	0.41029	0.07195	0.41029
		168.954	0.01587	0.21166	0.21173				169.573	0.05469	0.24017	0.24017				169.893	0.34798	0.10057	0.34798				169.961	0.40848	0.07195	0.40848
		168.972	0.01587	0.21167	0.21174				169.58	0.05469	0.23962	0.23962				169.911	0.34514	0.10057	0.34514				169.979	0.40658	0.07195	0.40658
		168.98	0.01587	0.21167	0.21173				169.591	0.05469	0.23879	0.23879				169.929	0.34223	0.10057	0.34223				169.98	0.40649	0.07195	0.40649
		168.99	0.01587	0.21166	0.21172				169.609	0.05469	0.23735	0.23735				169.947	0.33926	0.10057	0.33926				169.997	0.40462	0.07195	0.40462
		169.008	0.01586	0.21162	0.21168				169.627	0.05469	0.23588	0.23588				169.965	0.33623	0.10057	0.33623				170.015	0.40257	0.07195	0.40257
		169.026	0.01586	0.21156	0.21162				169.645	0.05469	0.23436	0.23436				169.98	0.33361	0.10057	0.33361				170.033	0.40044	0.07195	0.40044
		169.044	0.01586	0.21148	0.21154				169.663	0.05469	0.2328	0.2328				169.983	0.33314	0.10057	0.33314				170.051	0.39825	0.07195	0.39825
		169.062	0.01586	0.21138	0.21143				169.68	0.05469	0.23128	0.23128				170.001	0.33	0.10057	0.33				170.069	0.39598	0.07195	0.39598
		169.08	0.01585	0.21125	0.2113				169.681	0.05469	0.2312	0.2312				170.019	0.32681	0.10057	0.32681				170.08	0.39458	0.07195	0.39458
		169.098	0.01585	0.2111	0.21115				169.699	0.05469	0.22957	0.22957				170.037	0.32358	0.10057	0.32358				170.087	0.39364	0.07195	0.39364
		169.116	0.01585	0.21092	0.21097				169.717	0.05469	0.22789	0.22789				170.055	0.3203	0.10057	0.3203				170.105	0.39123	0.07195	0.39123
		169.134	0.01585	0.21073	0.21077				169.735	0.05469	0.22618	0.22618				170.073	0.31698	0.10057	0.31698				170.123	0.38875	0.07195	0.38875
		169.152	0.01584	0.21051	0.21055				169.753	0.05469	0.22444	0.22444				170.08	0.31564	0.10057	0.31564				170.141	0.3862	0.07195	0.3862
		169.17	0.01584	0.21026	0.21031				169.771	0.05469	0.22266	0.22266				170.091	0.31362	0.10057	0.31362				170.159	0.3836	0.07195	0.3836
		169.18	0.01584	0.21012	0.21016				169.78	0.05469	0.22176	0.22176				170.109	0.31023	0.10057	0.31023				170.177	0.38093	0.07195	0.38093
		169.188	0.01584	0.21	0.21004				169.789	0.05469	0.22085	0.22085				170.127	0.30682	0.10057	0.30682				170.18	0.38052	0.07195	0.38052
		169.206	0.01584	0.20971	0.20975				169.807	0.05469	0.21901	0.21901				170.145	0.30337	0.10057	0.30337				170.195	0.3782	0.07195	0.3782
		169.224	0.01584	0.2094	0.20944				169.825	0.05469	0.21715	0.21715				170.163	0.2999	0.10057	0.2999				170.213	0.37541	0.07195	0.37541
		169.242	0.01584	0.20907	0.2091				169.843	0.05469	0.21525	0.21525				170.18	0.29658	0.10057	0.29658				170.231	0.37257	0.07195	0.37257
		169.26	0.01583	0.20871	0.20875				169.861	0.05469	0.21333	0.21333				170.181	0.29641	0.10057	0.29641				170.249	0.36968	0.07195	0.36968
		169.278	0.01583	0.20833	0.20837				169.879	0.05469	0.21139	0.21139				170.199	0.2929	0.10057	0.2929				170.267	0.36673	0.07195	0.36673
		169.28	0.01583	0.2083	0.20833				169.88	0.05469	0.21129	0.21129				170.217	0.28938	0.10057	0.28938				170.28	0.36464	0.07195	0.36464
		169.296	0.01583	0.20793	0.20797				169.897	0.05469	0.20942	0.20942				170.235	0.28585	0.10057	0.28585				170.285	0.36373	0.07195	0.36373
		169.314	0.01583	0.20751	0.20754				169.915	0.05469	0.20743	0.20743				170.253	0.28231	0.10057	0.28231				170.303	0.36069	0.07195	0.36069
		169.332	0.01583	0.20707	0.2071				169.933	0.05469	0.20542	0.20542				170.28	0.27699	0.10057	0.27699				170.321	0.3576	0.07195	0.3576
		169.35	0.01583	0.2066	0.20663				169.951	0.05469	0.20339	0.20339				170.325	0.26812	0.10057	0.26812				170.339	0.35447	0.07195	0.35447
		169.368	0.01583	0.20612	0.20614				169.969	0.05469	0.20135	0.20135				170.343	0.26459	0.10057	0.26459				170.357	0.35129	0.07195	0.35129
		169.38	0.01583	0.20579	0.20581				169.98	0.05469	0.20011	0.20011				170.361	0.26106	0.10057	0.26106				170.375	0.34808	0.07195	0.34808
		169.386	0.01582	0.20561	0.20563				169.987	0.05469	0.19929	0.19929				170.379	0.25754	0.10057	0.25754				170.38	0.34727	0.07195	0.34727
		169.404	0.01582	0.20508	0.2051				170.005	0.05469	0.19721	0.19721				170.38	0.25737	0.10057	0.25737				170.394	0.34483	0.07195	0.34483
		169.422	0.01582	0.20453	0.20455				170.023	0.05469	0.19513	0.19513				170.397	0.25404	0.10057	0.25404				170.412	0.34155	0.07195	0.34155
		169.44	0.01582	0.20396	0.20398				170.041	0.05469	0.19303	0.19303				170.415	0.25056	0.10057	0.25056				170.43	0.33823	0.07195	0.33823
		169.458	0.01582	0.20337	0.20339				170.059	0.05469	0.19092	0.19092				170.433	0.2471	0.10057	0.2471				170.448	0.33488	0.07195	0.33488
		169.476	0.01582	0.20276	0.20278				170.077	0.05469	0.18881	0.18881				170.451	0.24365	0.10057	0.24365				170.466	0.33151	0.07195	0.33151
		169.48	0.01582	0.20263	0.20265				170.08	0.05469	0.18849	0.18849				170.469	0.24023	0.10057	0.24023				170.48	0.32879	0.07195	0.32879
		169.494	0.01582	0.20213	0.20214				170.18	0.05469	0.17665	0.17665				170.48	0.23819	0.10057	0.23819				170.484	0.32811	0.07195	0.32811
		169.512	0.01582	0.20147	0.20149				170.257	0.05469	0.16748	0.16748				170.487	0.23684	0.10057	0.23684				170.502	0.32469	0.07195	0.32469
		169.53	0.01582	0.2008	0.20082				170.275	0.05469	0.16536	0.16536				170.505	0.23348	0.10057	0.23348				170.52	0.32124	0.07195	0.32124
		169.548	0.01582	0.20011	0.20013				170.28	0.05469	0.16484	0.16484				170.523	0.23014	0.10057	0.23014				170.538	0.31778	0.07195	0.31778
		169.566	0.01582	0.1994	0.19942				170.294	0.05469	0.16325	0.16325				170.541	0.22684	0.10057	0.22684				170.556	0.3143	0.07195	0.3143
		169.58	0.01582	0.19886	0.19887				170.312	0.05469	0.16115	0.16115				170.559	0.22357	0.10057	0.22357				170.574	0.3108	0.07195	0.3108
		169.584	0.01582	0.19867	0.19869				170.33	0.05469	0.15905	0.15905				170.577	0.22034	0.10057	0.22034				170.58	0.30957	0.07195	0.30957
		169.603	0.01581	0.19792	0.19794				170.348	0.05469	0.15697	0.15697				170.58	0.21986	0.10057	0.21986				170.68	0.28997	0.07195	0.28997
		169.621	0.01581	0.19716	0.19717				170.366	0.05469	0.15489	0.15489				170.595	0.21715	0.10057	0.21715				170.78	0.27033	0.07195	0.27033
		169.639	0.01581	0.19637	0.19639				170.38	0.05469	0.15324	0.15324				170.613	0.21399	0.10057	0.21399				170.826	0.26139	0.07195	0.26139
		169.657	0.01581	0.19557	0.19558				170.384	0.05469	0.15283	0.15283				170.631	0.21088	0.10057	0.21088				170.844	0.2579	0.07195	0.2579
		169.675	0.01581	0.19475	0.19476				170.402	0.05469	0.15079	0.15079				170.649	0.2078	0.10057	0.2078				170.862	0.25443	0.07195	0.25443
		169.68	0.01581	0.1945	0.19451				170.42	0.05469	0.14875	0.14875				170.667	0.20477	0.10057	0.20477				170.88	0.25097	0.07195	0.25097
		169.693	0.01581	0.19391	0.19393				170.438	0.05469	0.14673	0.14673				170.68	0.20268	0.10057	0.20268				170.898	0.24753	0.07195	0.24753
		169.711	0.01581	0.19306	0.19307				170.456	0.05469	0.14473	0.14473				170.685	0.20179	0.10057	0.20179				170.916	0.24412	0.07195	0.24412
		169.729	0.01581	0.19219	0.1922				170.474	0.05469	0.14275	0.14275				170.703	0.19885	0.10057	0.19885				170.934	0.24072	0.07195	0.24072
		169.747	0.01581	0.1913	0.19131				170.48	0.05469	0.14206	0.14206				170.721	0.19595	0.10057	0.19595				170.952	0.23735	0.07195	0.23735
		169.765	0.01581	0.1904	0.1904				170.492	0.05469	0.14078	0.14078				170.739	0.19311	0.10057	0.19311				170.97	0.23399	0.07195	0.23399
		169.78	0.01581	0.18961	0.18962				170.51	0.05469	0.13883	0.13883				170.757	0.19031	0.10057	0.19031				170.98	0.23216	0.07195	0.23216
		169.783	0.01581	0.18947	0.18948				170.528	0.05469	0.1369	0.1369				170.775	0.18756	0.10057	0.18756				170.988	0.23067	0.07195	0.23067
		169.801	0.01581	0.18854	0.18855				170.546	0.05469	0.13499	0.13499				170.78	0.18688	0.10057	0.18688				171.006	0.22737	0.07195	0.22737
		169.819	0.01581	0.18759	0.1876				170.564	0.05469	0.1331	0.1331				170.794	0.18486	0.10057	0.18486				171.024	0.2241	0.07195	0.2241
		169.837	0.01581	0.18662	0.18663				170.58	0.05469	0.13142	0.13142				170.812	0.18221	0.10057	0.18221				171.042	0.22086	0.07195	0.22086
		169.855	0.01581	0.18564	0.18565				170.582	0.05469	0.13124	0.13124				170.83	0.17961	0.10057	0.17961				171.06	0.21764	0.07195	0.21764
		169.873	0.01581	0.18464	0.18465				170.6	0.05469	0.12939	0.12939				170.848	0.17707	0.10057	0.17707				171.078	0.21446	0.07195	0.21446
		169.88	0.01581	0.18424	0.18425				170.618	0.05469	0.12757	0.12757				170.866	0.17457	0.10057	0.17457				171.08	0.21414	0.07195	0.21414
		169.891	0.01581	0.18364	0.18364				170.636	0.05469	0.12577	0.12577				170.88	0.17262	0.10057	0.17262				171.096	0.21131	0.07195	0.21131
		169.909	0.01581	0.18261	0.18262				170.654	0.05469	0.12399	0.12399				170.884	0.17213	0.10057	0.17213				171.114	0.20819	0.07195	0.20819
		169.927	0.01581	0.18158	0.18158				170.672	0.05469	0.12224	0.12224				170.902	0.16974	0.10057	0.16974				171.132	0.20511	0.07195	0.20511
		169.945	0.01581	0.18053	0.18053				170.68	0.05469	0.12146	0.12146				170.92	0.16741	0.10057	0.16741				171.15	0.20206	0.07195	0.20206
		169.963	0.01581	0.17946	0.17947				170.69	0.05469	0.12051	0.12051				170.938	0.16512	0.10057	0.16512				171.168	0.19905	0.07195	0.19905
		169.98	0.01581	0.17844	0.17845				170.708	0.05469	0.11881	0.11881				170.956	0.16289	0.10057	0.16289				171.18	0.19711	0.07195	0.19711
		169.981	0.01581	0.17839	0.17839				170.726	0.05469	0.11713	0.11713				170.974	0.16071	0.10057	0.16071				171.186	0.19607	0.07195	0.19607
		169.999	0.01581	0.1773	0.17731				170.744	0.05469	0.11548	0.11548				170.98	0.15996	0.10057	0.15996				171.204	0.19313	0.07195	0.19313
		170.017	0.0158	0.1762	0.17621				170.762	0.05469	0.11385	0.11385				170.992	0.15858	0.10057	0.15858				171.222	0.19023	0.07195	0.19023
		170.035	0.0158	0.17509	0.1751				170.78	0.05469	0.11225	0.11225				171.01	0.15651	0.10057	0.15651				171.24	0.18736	0.07195	0.18736
		170.053	0.0158	0.17397	0.17397				170.798	0.05469	0.11068	0.11068				171.028	0.15449	0.10057	0.15449				171.258	0.18454	0.07195	0.18454
		170.071	0.0158	0.17284	0.17284				170.816	0.05469	0.10913	0.10913				171.046	0.15252	0.10057	0.15252				171.276	0.18175	0.07195	0.18175
		170.08	0.0158	0.17227	0.17227				170.834	0.05469	0.10761	0.10761				171.064	0.1506	0.10057	0.1506				171.28	0.1812	0.07195	0.1812
		170.089	0.0158	0.17169	0.1717				170.852	0.05469	0.10612	0.10612				171.08	0.14892	0.10057	0.14892				171.294	0.17901	0.07195	0.17901
		170.107	0.0158	0.17054	0.17054				170.87	0.05469	0.10465	0.10465				171.082	0.14873	0.10057	0.14873				171.312	0.1763	0.07195	0.1763
		170.125	0.0158	0.16938	0.16938				170.88	0.05469	0.10385	0.10385				171.1	0.14692	0.10057	0.14692				171.33	0.17364	0.07195	0.17364
		170.143	0.0158	0.16821	0.16821				170.888	0.05469	0.10321	0.10321				171.118	0.14515	0.10057	0.14515				171.348	0.17102	0.07195	0.17102
		170.161	0.0158	0.16703	0.16703				170.906	0.05469	0.1018	0.1018				171.136	0.14343	0.10057	0.14343				171.366	0.16843	0.07195	0.16843
		170.179	0.0158	0.16584	0.16584				170.924	0.05469	0.10041	0.10041				171.154	0.14177	0.10057	0.14177				171.38	0.16653	0.07195	0.16653
		170.18	0.0158	0.16578	0.16578				170.942	0.05469	0.09906	0.09906				171.172	0.14015	0.10057	0.14015				171.385	0.1659	0.07195	0.1659
		170.197	0.0158	0.16464	0.16464				170.96	0.05469	0.09773	0.09773				171.18	0.13944	0.10057	0.13944				171.403	0.1634	0.07195	0.1634
		170.28	0.0158	0.15903	0.15903				170.978	0.05469	0.09642	0.09642				171.19	0.13858	0.10057	0.13858				171.421	0.16094	0.07195	0.16094
		170.38	0.0158	0.15209	0.15209				170.98	0.05469	0.09629	0.09629				171.208	0.13706	0.10057	0.13706				171.439	0.15853	0.07195	0.15853
		170.48	0.0158	0.14501	0.14501				170.996	0.05469	0.09515	0.09515				171.226	0.13558	0.10057	0.13558				171.457	0.15616	0.07195	0.15616
		170.58	0.0158	0.13785	0.13785				171.014	0.05469	0.0939	0.0939				171.244	0.13415	0.10057	0.13415				171.475	0.15384	0.07195	0.15384
		170.68	0.0158	0.13067	0.13067				171.032	0.05469	0.09268	0.09268				171.262	0.13277	0.10057	0.13277				171.48	0.15315	0.07195	0.15315
		170.78	0.0158	0.12351	0.12352				171.05	0.05469	0.09148	0.09148				171.28	0.13143	0.10057	0.13143				171.493	0.15155	0.07195	0.15155
		170.88	0.0158	0.11644	0.11644				171.068	0.05469	0.09032	0.09032				171.298	0.13013	0.10057	0.13013				171.511	0.14931	0.07195	0.14931
		170.98	0.0158	0.10948	0.10948				171.08	0.05469	0.08957	0.08957				171.316	0.12888	0.10057	0.12888				171.529	0.14711	0.07195	0.14711
		171.08	0.0158	0.10269	0.10269				171.086	0.05469	0.08917	0.08917				171.334	0.12766	0.10057	0.12766				171.547	0.14496	0.07195	0.14496
		171.18	0.0158	0.09609	0.09609				171.104	0.05469	0.08806	0.08806				171.352	0.12649	0.10057	0.12649				171.565	0.14284	0.07195	0.14284
		171.224	0.0158	0.09325	0.09325				171.122	0.05469	0.08697	0.08697				171.37	0.12537	0.10057	0.12537				171.58	0.14108	0.07195	0.14108
		171.242	0.0158	0.09211	0.09211				171.14	0.05469	0.08591	0.08591				171.38	0.12476	0.10057	0.12476				171.583	0.14077	0.07195	0.14077
		171.26	0.0158	0.09097	0.09097				171.158	0.05469	0.08487	0.08487				171.388	0.12428	0.10057	0.12428				171.601	0.13875	0.07195	0.13875
		171.278	0.0158	0.08984	0.08984				171.176	0.05469	0.08386	0.08386				171.406	0.12322	0.10057	0.12322				171.619	0.13676	0.07195	0.13676
		171.28	0.0158	0.08973	0.08973				171.18	0.05469	0.08366	0.08366				171.424	0.12221	0.10057	0.12221				171.637	0.13482	0.07195	0.13482
		171.296	0.0158	0.08872	0.08872				171.194	0.05469	0.08288	0.08288				171.442	0.12123	0.10057	0.12123				171.655	0.13292	0.07195	0.13292
		171.314	0.0158	0.08761	0.08761				171.212	0.05469	0.08192	0.08192				171.46	0.12029	0.10057	0.12029				171.673	0.13106	0.07195	0.13106
		171.332	0.0158	0.0865	0.0865				171.23	0.05469	0.08098	0.08098				171.478	0.11939	0.10057	0.11939				171.68	0.13032	0.07195	0.13032
		171.35	0.0158	0.08541	0.08541				171.248	0.05469	0.08007	0.08007				171.48	0.1193	0.10057	0.1193				171.691	0.12924	0.07195	0.12924
		171.368	0.0158	0.08432	0.08432				171.266	0.05469	0.07918	0.07918				171.496	0.11852	0.10057	0.11852				171.709	0.12746	0.07195	0.12746
		171.38	0.0158	0.08362	0.08362				171.28	0.05469	0.07853	0.07853				171.514	0.11768	0.10057	0.11768				171.727	0.12572	0.07195	0.12572
		171.386	0.0158	0.08324	0.08324				171.285	0.05469	0.07832	0.07832				171.532	0.11687	0.10057	0.11687				171.745	0.12403	0.07195	0.12403
		171.404	0.0158	0.08217	0.08217				171.303	0.05469	0.07748	0.07748				171.55	0.1161	0.10057	0.1161				171.763	0.12237	0.07195	0.12237
		171.422	0.0158	0.08111	0.08111				171.321	0.05469	0.07667	0.07667				171.568	0.11536	0.10057	0.11536				171.78	0.12083	0.07195	0.12083
		171.44	0.0158	0.08006	0.08006				171.339	0.05469	0.07587	0.07587				171.58	0.11489	0.10057	0.11489				171.781	0.12075	0.07195	0.12075
		171.458	0.0158	0.07902	0.07902				171.357	0.05469	0.0751	0.0751				171.586	0.11464	0.10057	0.11464				171.799	0.11917	0.07195	0.11917
		171.476	0.0158	0.07799	0.07799				171.375	0.05469	0.07435	0.07435				171.604	0.11396	0.10057	0.11396				171.817	0.11763	0.07195	0.11763
		171.48	0.0158	0.07779	0.07779				171.38	0.05469	0.07413	0.07413				171.622	0.1133	0.10057	0.1133				171.835	0.11613	0.07195	0.11613
		171.494	0.0158	0.07697	0.07697				171.393	0.05469	0.07362	0.07362				171.64	0.11267	0.10057	0.11267				171.853	0.11467	0.07195	0.11467
		171.512	0.0158	0.07596	0.07596				171.411	0.05469	0.07292	0.07292				171.658	0.11207	0.10057	0.11207				171.871	0.11324	0.07195	0.11324
		171.53	0.0158	0.07495	0.07495				171.429	0.05469	0.07223	0.07223				171.676	0.11149	0.10057	0.11149				171.88	0.11254	0.07195	0.11254
		171.548	0.0158	0.07396	0.07396				171.447	0.05469	0.07157	0.07157				171.68	0.11138	0.10057	0.11138				171.889	0.11185	0.07195	0.11185
		171.566	0.0158	0.07298	0.07298				171.465	0.05469	0.07093	0.07093				171.694	0.11094	0.10057	0.11094				171.907	0.1105	0.07195	0.1105
		171.58	0.0158	0.07225	0.07225				171.48	0.05469	0.07039	0.07039				171.712	0.11041	0.10057	0.11041				171.925	0.10918	0.07195	0.10918
		171.584	0.0158	0.07201	0.07201				171.483	0.05469	0.0703	0.0703				171.73	0.10991	0.10057	0.10991				171.943	0.1079	0.07195	0.1079
		171.603	0.0158	0.07104	0.07104				171.501	0.05469	0.0697	0.0697				171.748	0.10942	0.10057	0.10942				171.961	0.10666	0.07195	0.10666
		171.621	0.0158	0.07009	0.07009				171.519	0.05469	0.06911	0.06911				171.766	0.10896	0.10057	0.10896				171.979	0.10544	0.07195	0.10544
		171.639	0.0158	0.06915	0.06915				171.537	0.05469	0.06855	0.06855				171.78	0.10863	0.10057	0.10863				171.98	0.10538	0.07195	0.10538
		171.657	0.0158	0.06822	0.06822				171.555	0.05469	0.068	0.068				171.785	0.10852	0.10057	0.10852				171.997	0.10426	0.07195	0.10426
		171.675	0.0158	0.06729	0.06729				171.573	0.05469	0.06747	0.06747				171.803	0.1081	0.10057	0.1081				172.015	0.10312	0.07195	0.10312
		171.68	0.0158	0.06702	0.06702				171.58	0.05469	0.06726	0.06726				171.821	0.1077	0.10057	0.1077				172.033	0.102	0.07195	0.102
		171.693	0.0158	0.06638	0.06638				171.591	0.05469	0.06695	0.06695				171.839	0.10732	0.10057	0.10732				172.051	0.10092	0.07195	0.10092
		171.711	0.0158	0.06548	0.06548				171.609	0.05469	0.06646	0.06646				171.857	0.10695	0.10057	0.10695				172.069	0.09987	0.07195	0.09987
		171.729	0.0158	0.06459	0.06459				171.627	0.05469	0.06598	0.06598				171.875	0.10661	0.10057	0.10661				172.08	0.09926	0.07195	0.09926
		171.747	0.0158	0.06371	0.06371				171.645	0.05469	0.06551	0.06551				171.88	0.10651	0.10057	0.10651				172.087	0.09885	0.07195	0.09885
		171.765	0.0158	0.06284	0.06284				171.663	0.05469	0.06507	0.06507				171.893	0.10628	0.10057	0.10628				172.105	0.09786	0.07195	0.09786
		171.78	0.0158	0.0621	0.0621				171.68	0.05469	0.06466	0.06466				171.911	0.10596	0.10057	0.10596				172.123	0.09691	0.07195	0.09691
		171.783	0.0158	0.06197	0.06198				171.681	0.05469	0.06464	0.06464				171.929	0.10566	0.10057	0.10566				172.141	0.09597	0.07195	0.09597
		171.801	0.0158	0.06112	0.06112				171.699	0.05469	0.06422	0.06422				171.947	0.10538	0.10057	0.10538				172.159	0.09507	0.07195	0.09507
		171.819	0.0158	0.06028	0.06028				171.717	0.05469	0.06382	0.06382				171.965	0.10511	0.10057	0.10511				172.177	0.0942	0.07195	0.0942
		171.837	0.0158	0.05946	0.05946				171.735	0.05469	0.06343	0.06343				171.98	0.10489	0.10057	0.10489				172.18	0.09407	0.07195	0.09407
		171.855	0.0158	0.05864	0.05864				171.753	0.05469	0.06305	0.06305				171.983	0.10485	0.10057	0.10485				172.195	0.09335	0.07195	0.09335
		171.873	0.0158	0.05783	0.05783				171.771	0.05469	0.06269	0.06269				172.001	0.1046	0.10057	0.1046				172.213	0.09253	0.07195	0.09253
		171.88	0.0158	0.05751	0.05751				171.78	0.05469	0.06252	0.06252				172.019	0.10437	0.10057	0.10437				172.231	0.09174	0.07195	0.09174
		171.891	0.0158	0.05703	0.05703				171.789	0.05469	0.06235	0.06235				172.037	0.10415	0.10057	0.10415				172.249	0.09097	0.07195	0.09097
		171.909	0.0158	0.05624	0.05624				171.807	0.05469	0.06201	0.06201				172.055	0.10394	0.10057	0.10394				172.267	0.09023	0.07195	0.09023
		171.927	0.0158	0.05546	0.05546				171.825	0.05469	0.06169	0.06169				172.073	0.10375	0.10057	0.10375				172.28	0.08972	0.07195	0.08972
		171.945	0.0158	0.0547	0.0547				171.843	0.05469	0.06138	0.06138				172.08	0.10367	0.10057	0.10367				172.285	0.08951	0.07195	0.08951
		171.963	0.0158	0.05394	0.05394				171.861	0.05469	0.06108	0.06108				172.091	0.10356	0.10057	0.10356				172.303	0.08881	0.07195	0.08881
		171.98	0.0158	0.05323	0.05323				171.879	0.05469	0.0608	0.0608				172.109	0.10338	0.10057	0.10338				172.321	0.08814	0.07195	0.08814
		171.981	0.0158	0.05319	0.05319				171.88	0.05469	0.06078	0.06078				172.127	0.10321	0.10057	0.10321				172.339	0.08749	0.07195	0.08749
		171.999	0.0158	0.05246	0.05246				171.897	0.05469	0.06052	0.06052				172.145	0.10305	0.10057	0.10305				172.357	0.08686	0.07195	0.08686
		172.017	0.0158	0.05173	0.05173				171.915	0.05469	0.06026	0.06026				172.163	0.1029	0.10057	0.1029				172.375	0.08625	0.07195	0.08625
		172.035	0.0158	0.05101	0.05101				171.933	0.05469	0.06	0.06				172.18	0.10277	0.10057	0.10277				172.38	0.08611	0.07195	0.08611
		172.053	0.0158	0.05031	0.05031				171.951	0.05469	0.05976	0.05976				172.181	0.10276	0.10057	0.10276				172.394	0.08567	0.07195	0.08567
		172.071	0.0158	0.04961	0.04961				171.969	0.05469	0.05953	0.05953				172.199	0.10263	0.10057	0.10263				172.412	0.0851	0.07195	0.0851
		172.08	0.0158	0.04927	0.04927				171.98	0.05469	0.05939	0.05939				172.217	0.1025	0.10057	0.1025				172.43	0.08456	0.07195	0.08456
		172.089	0.0158	0.04893	0.04893				171.987	0.05469	0.0593	0.0593				172.235	0.10238	0.10057	0.10238				172.448	0.08403	0.07195	0.08403
		172.107	0.0158	0.04825	0.04825				172.005	0.05469	0.05908	0.05908				172.253	0.10227	0.10057	0.10227				172.466	0.08353	0.07195	0.08353
		172.125	0.0158	0.04759	0.04759				172.023	0.05469	0.05888	0.05888				172.271	0.10216	0.10057	0.10216				172.48	0.08313	0.07195	0.08313
		172.143	0.0158	0.04693	0.04693				172.041	0.05469	0.05868	0.05868				172.28	0.10211	0.10057	0.10211				172.484	0.08304	0.07195	0.08304
		172.161	0.0158	0.04628	0.04628				172.059	0.05469	0.05849	0.05849				172.289	0.10206	0.10057	0.10206				172.502	0.08257	0.07195	0.08257
		172.179	0.0158	0.04565	0.04565				172.077	0.05469	0.05831	0.05831				172.307	0.10196	0.10057	0.10196				172.52	0.08211	0.07195	0.08211
		172.18	0.0158	0.04562	0.04562				172.08	0.05469	0.05828	0.05828				172.325	0.10188	0.10057	0.10188				172.538	0.08168	0.07195	0.08168
		172.197	0.0158	0.04502	0.04502				172.095	0.05469	0.05813	0.05813				172.343	0.10179	0.10057	0.10179				172.556	0.08126	0.07195	0.08126
		172.215	0.0158	0.04441	0.04441				172.113	0.05469	0.05797	0.05797				172.361	0.10171	0.10057	0.10171				172.574	0.08085	0.07195	0.08085
		172.233	0.0158	0.0438	0.0438				172.131	0.05469	0.05781	0.05781				172.379	0.10164	0.10057	0.10164				172.58	0.08071	0.07195	0.08071
		172.251	0.0158	0.0432	0.0432				172.149	0.05469	0.05765	0.05765				172.38	0.10163	0.10057	0.10163				172.592	0.08046	0.07195	0.08046
		172.269	0.0158	0.04262	0.04262				172.167	0.05469	0.05751	0.05751				172.397	0.10157	0.10057	0.10157				172.61	0.08009	0.07195	0.08009
		172.28	0.0158	0.04227	0.04227				172.18	0.05469	0.05741	0.05741				172.415	0.1015	0.10057	0.1015				172.628	0.07973	0.07195	0.07973
		172.287	0.0158	0.04204	0.04204				172.185	0.05469	0.05737	0.05737				172.48	0.1013	0.10057	0.1013				172.646	0.07938	0.07195	0.07938
		172.305	0.0158	0.04147	0.04147				172.203	0.05469	0.05723	0.05723				172.58	0.10106	0.10057	0.10106				172.664	0.07905	0.07195	0.07905
		172.323	0.0158	0.04091	0.04091				172.221	0.05469	0.0571	0.0571				172.68	0.1009	0.10057	0.1009				172.68	0.07876	0.07195	0.07876
		172.341	0.0158	0.04036	0.04036				172.28	0.05469	0.05673	0.05673				172.78	0.10078	0.10057	0.10078				172.682	0.07873	0.07195	0.07873
		172.359	0.0158	0.03982	0.03982				172.38	0.05469	0.0562	0.0562				172.88	0.10071	0.10057	0.10071				172.7	0.07842	0.07195	0.07842
		172.377	0.0158	0.03929	0.03929				172.48	0.05469	0.0558	0.0558				172.98	0.10066	0.10057	0.10066				172.718	0.07813	0.07195	0.07813
		172.38	0.0158	0.03921	0.03921				172.58	0.05469	0.0555	0.0555				173.08	0.10063	0.10057	0.10063				172.736	0.07784	0.07195	0.07784
		172.395	0.0158	0.03876	0.03876				172.68	0.05469	0.05528	0.05528				173.18	0.10061	0.10057	0.10061				172.78	0.0772	0.07195	0.0772
		172.413	0.0158	0.03825	0.03825				172.78	0.05469	0.05511	0.05511				173.28	0.10059	0.10057	0.10059				172.88	0.07596	0.07195	0.07596
		172.431	0.0158	0.03775	0.03775				172.88	0.05469	0.05499	0.05499				173.38	0.10058	0.10057	0.10058				172.98	0.07499	0.07195	0.07499
		172.449	0.0158	0.03725	0.03725				172.98	0.05469	0.0549	0.0549				173.48	0.10058	0.10057	0.10058				173.08	0.07424	0.07195	0.07424
		172.467	0.0158	0.03676	0.03676				173.08	0.05469	0.05484	0.05484				173.58	0.10057	0.10057	0.10057				173.18	0.07365	0.07195	0.07365
		172.48	0.0158	0.03643	0.03643				173.18	0.05469	0.05479	0.05479				173.68	0.10057	0.10057	0.10057				173.28	0.07321	0.07195	0.07321
		172.485	0.0158	0.03628	0.03628				173.28	0.05469	0.05476	0.05476				173.78	0.10057	0.10057	0.10057				173.38	0.07287	0.07195	0.07287
		172.503	0.0158	0.03581	0.03581				173.38	0.05469	0.05474	0.05474				173.88	0.10057	0.10057	0.10057				173.48	0.07262	0.07195	0.07262
		172.521	0.0158	0.03535	0.03535				173.48	0.05469	0.05472	0.05472				173.98	0.10057	0.10057	0.10057				173.58	0.07243	0.07195	0.07243
		172.539	0.0158	0.0349	0.0349				173.58	0.05469	0.05471	0.05471				174.08	0.10057	0.10057	0.10057				173.68	0.0723	0.07195	0.0723
		172.557	0.0158	0.03445	0.03445				173.68	0.05469	0.0547	0.0547				174.18	0.10057	0.10057	0.10057				173.78	0.0722	0.07195	0.0722
		172.576	0.0158	0.03402	0.03402				173.78	0.05469	0.0547	0.0547				174.28	0.10057	0.10057	0.10057				173.88	0.07212	0.07195	0.07212
		172.58	0.0158	0.03391	0.03391				173.88	0.05469	0.0547	0.0547				174.38	0.10057	0.10057	0.10057				173.98	0.07207	0.07195	0.07207
		172.594	0.0158	0.03359	0.03359				173.98	0.05469	0.05469	0.05469				174.48	0.10057	0.10057	0.10057				174.08	0.07203	0.07195	0.07203
		172.612	0.0158	0.03317	0.03317				174.08	0.05469	0.05469	0.05469				174.58	0.10057	0.10057	0.10057				174.18	0.07201	0.07195	0.07201
		172.63	0.0158	0.03276	0.03276				174.18	0.05469	0.05469	0.05469				174.68	0.10057	0.10057	0.10057				174.28	0.07199	0.07195	0.07199
		172.648	0.0158	0.03235	0.03235				174.28	0.05469	0.05469	0.05469				174.78	0.10057	0.10057	0.10057				174.38	0.07198	0.07195	0.07198
		172.68	0.0158	0.03164	0.03164				174.38	0.05469	0.05469	0.05469				174.88	0.10057	0.10057	0.10057				174.48	0.07197	0.07195	0.07197
		172.78	0.0158	0.02961	0.02961				174.48	0.05469	0.05469	0.05469				174.98	0.10057	0.10057	0.10057				174.58	0.07196	0.07195	0.07196
		172.88	0.0158	0.02779	0.02779				174.58	0.05469	0.05469	0.05469				175.08	0.10057	0.10057	0.10057				174.68	0.07196	0.07195	0.07196
		172.98	0.0158	0.02617	0.02617				174.68	0.05469	0.05469	0.05469				175.18	0.10057	0.10057	0.10057				174.78	0.07196	0.07195	0.07196
		173.08	0.0158	0.02474	0.02474				174.78	0.05469	0.05469	0.05469				175.28	0.10057	0.10057	0.10057				174.88	0.07195	0.07195	0.07195

## Sheet: Figure 2e
CF4+SO2-Ga/θ-Al2O3-used							SO2-Ga/θ-Al2O3-used							SO42-/Ga/θ-Al2O3							CF4+SO2-θ-Al2O3-used
Test data		Peak fitting					Test data		Peak fitting					Test data		Peak fitting					Test data		Peak fitting
Binding energy (eV)	Intensity (a.u.)	Binding energy (eV)	Intensity (a.u.)				Binding energy (eV)	Intensity (a.u.)	Binding energy (eV)	Intensity (a.u.)				Binding energy (eV)	Intensity (a.u.)	Binding energy (eV)	Intensity (a.u.)				Binding energy (eV)	Intensity (a.u.)	Binding energy (eV)	Intensity (a.u.)
175.18	0.00466	157.38	0.06655	0.05653	0.06655		174.88	0.06461	157.08	0.05609	0.05085	0.05609		175.18	0.02909	157.38	0.02308	0.0278	0.0278		174.58	0.05425	156.78	0.0777
175.08	0.09336	157.398	0.06695	0.05653	0.06695		174.78	0.02632	157.18	0.05751	0.05085	0.05751		175.08	0.02682	157.416	0.02308	0.02824	0.02824		174.48	0.09175	156.88	0.0777
174.98	0.01266	157.416	0.06737	0.05653	0.06737		174.68	0.00591	157.205	0.05791	0.05085	0.05791		174.98	0.01935	157.433	0.02308	0.02848	0.02848		174.38	0.01903	156.98	0.0777
174.88	0.00774	157.433	0.06779	0.05653	0.06779		174.58	0.02123	157.223	0.05821	0.05085	0.05821		174.88	0.0095	157.451	0.02308	0.02872	0.02872		174.28	0.0633	157.08	0.0777
174.78	0.02728	157.451	0.06823	0.05653	0.06823		174.48	0.01403	157.24	0.05852	0.05085	0.05852		174.78	0	157.469	0.02308	0.02897	0.02897		174.18	0.084	157.18	0.0777
174.68	0.052	157.469	0.06869	0.05653	0.06869		174.38	0.08863	157.258	0.05885	0.05085	0.05885		174.68	0.017	157.48	0.02308	0.02913	0.02913		174.08	0.07982	157.28	0.0777
174.58	0.02281	157.48	0.06898	0.05653	0.06898		174.28	0.04112	157.276	0.05918	0.05085	0.05918		174.58	0.02441	157.487	0.02308	0.02923	0.02923		173.98	0.11169	157.38	0.0777
174.48	0.03668	157.487	0.06916	0.05653	0.06916		174.18	0.06212	157.28	0.05926	0.05085	0.05926		174.48	0.05241	157.505	0.02308	0.0295	0.0295		173.88	0.15432	157.48	0.0777
174.38	0.10141	157.505	0.06965	0.05653	0.06965		174.08	0	157.294	0.05953	0.05085	0.05953		174.38	0.05627	157.523	0.02308	0.02979	0.02979		173.78	0.08494	157.58	0.0777
174.28	0.03997	157.523	0.07016	0.05653	0.07016		173.98	0.00333	157.312	0.05989	0.05085	0.05989		174.28	0.0572	157.54	0.02308	0.03008	0.03008		173.68	0.12179	157.68	0.0777
174.18	0.02394	157.54	0.07068	0.05653	0.07068		173.88	0.03157	157.329	0.06027	0.05085	0.06027		174.18	0.03711	157.558	0.02308	0.03039	0.03039		173.58	0.13132	157.78	0.0777
174.08	0.06413	157.558	0.07122	0.05653	0.07122		173.78	0.06471	157.347	0.06066	0.05085	0.06066		174.08	0.02402	157.576	0.02308	0.03071	0.03071		173.48	0.04687	157.88	0.0777
173.98	0.05861	157.576	0.07178	0.05653	0.07178		173.68	0.04326	157.365	0.06106	0.05085	0.06106		173.98	0.01946	157.58	0.02308	0.03078	0.03078		173.38	0.13901	157.98	0.0777
173.88	0.05903	157.58	0.0719	0.05653	0.0719		173.58	0.06046	157.38	0.06141	0.05085	0.06141		173.88	0.02539	157.594	0.02308	0.03103	0.03103		173.28	0.12594	158.08	0.0777
173.78	0	157.594	0.07235	0.05653	0.07235		173.48	0.03502	157.383	0.06148	0.05085	0.06148		173.78	0.000816144	157.612	0.02308	0.03138	0.03138		173.18	0.11728	158.18	0.0777
173.68	0.02236	157.612	0.07295	0.05653	0.07295		173.38	0.08139	157.401	0.06191	0.05085	0.06191		173.68	0.02882	157.629	0.02308	0.03173	0.03173		173.08	0.13514	158.28	0.0777
173.58	0.133	157.629	0.07356	0.05653	0.07356		173.28	0.04613	157.419	0.06236	0.05085	0.06236		173.58	0.03049	157.647	0.02308	0.0321	0.0321		172.98	0.18292	158.38	0.0777
173.48	0.05923	157.647	0.0742	0.05653	0.0742		173.18	0.05052	157.436	0.06283	0.05085	0.06283		173.48	0.03427	157.665	0.02308	0.03248	0.03248		172.88	0.11147	158.48	0.0777
173.38	0.06915	157.665	0.07485	0.05653	0.07485		173.08	0.10427	157.454	0.06331	0.05085	0.06331		173.38	0.02658	157.68	0.02308	0.03282	0.03282		172.78	0.18682	158.58	0.0777
173.28	0.04463	157.68	0.07542	0.05653	0.07542		172.98	0.07154	157.472	0.06381	0.05085	0.06381		173.28	0.03476	157.683	0.02308	0.03288	0.03288		172.68	0.12488	158.68	0.0777
173.18	0.07155	157.683	0.07553	0.05653	0.07553		172.88	0.0557	157.48	0.06404	0.05085	0.06404		173.18	0.02078	157.701	0.02308	0.03329	0.03329		172.58	0.09728	158.78	0.0777
173.08	0.01677	157.701	0.07622	0.05653	0.07622		172.78	0.05809	157.49	0.06433	0.05085	0.06433		173.08	0.03382	157.719	0.02308	0.03372	0.03372		172.48	0.10476	158.88	0.0777
172.98	0.02203	157.719	0.07694	0.05653	0.07694		172.68	0.07402	157.508	0.06486	0.05085	0.06486		172.98	0.0324	157.736	0.02308	0.03416	0.03416		172.38	0.23781	158.98	0.0777
172.88	0.02211	157.736	0.07769	0.05653	0.07769		172.58	0.0435	157.525	0.06541	0.05085	0.06541		172.88	0.04088	157.754	0.02308	0.03462	0.03462		172.28	0.2448	159.08	0.0777
172.78	0.11105	157.754	0.07845	0.05653	0.07845		172.48	0.04417	157.543	0.06598	0.05085	0.06598		172.78	0.05656	157.772	0.02308	0.0351	0.0351		172.18	0.20301	159.18	0.0777
172.68	0.10435	157.772	0.07924	0.05653	0.07924		172.38	0.08479	157.561	0.06658	0.05085	0.06658		172.68	0.0673	157.78	0.02308	0.03532	0.03532		172.08	0.14594	159.28	0.0777
172.58	0.10835	157.78	0.0796	0.05653	0.0796		172.28	0.11159	157.579	0.06719	0.05085	0.06719		172.58	0.06861	157.79	0.02308	0.03559	0.03559		171.98	0.20737	159.38	0.0777
172.48	0.03935	157.79	0.08006	0.05653	0.08006		172.18	0.11969	157.58	0.06723	0.05085	0.06723		172.48	0.06216	157.808	0.02308	0.0361	0.0361		171.88	0.24395	159.48	0.0777
172.38	0.07453	157.808	0.08089	0.05653	0.08089		172.08	0.11455	157.597	0.06782	0.05085	0.06782		172.38	0.06169	157.825	0.02308	0.03663	0.03663		171.78	0.23411	159.58	0.0777
172.28	0.13593	157.825	0.08176	0.05653	0.08176		171.98	0.07383	157.615	0.06847	0.05085	0.06847		172.28	0.06212	157.843	0.02308	0.03718	0.03718		171.68	0.24897	159.68	0.0777
172.18	0.17086	157.843	0.08265	0.05653	0.08265		171.88	0.1425	157.632	0.06915	0.05085	0.06915		172.18	0.09657	157.861	0.02308	0.03774	0.03774		171.58	0.25747	159.78	0.0777
172.08	0.03977	157.861	0.08357	0.05653	0.08357		171.78	0.11205	157.65	0.06985	0.05085	0.06985		172.08	0.1039	157.879	0.02308	0.03833	0.03833		171.48	0.33633	159.88	0.0777
171.98	0.05443	157.879	0.08451	0.05653	0.08451		171.68	0.1414	157.668	0.07057	0.05085	0.07057		171.98	0.10416	157.88	0.02308	0.03837	0.03837		171.38	0.35869	159.952	0.0777
171.88	0.1147	157.88	0.08457	0.05653	0.08457		171.58	0.13804	157.68	0.07107	0.05085	0.07107		171.88	0.12715	157.897	0.02308	0.03894	0.03894		171.28	0.41742	159.969	0.0777
171.78	0.10499	157.897	0.08548	0.05653	0.08548		171.48	0.20095	157.686	0.07131	0.05085	0.07131		171.78	0.15507	157.915	0.02308	0.03957	0.03957		171.18	0.50996	159.98	0.0777
171.68	0.04137	157.915	0.08648	0.05653	0.08648		171.38	0.24123	157.704	0.07208	0.05085	0.07208		171.68	0.17437	157.932	0.02308	0.04021	0.04021		171.08	0.50608	159.987	0.0777
171.58	0.05082	157.932	0.08752	0.05653	0.08752		171.28	0.23685	157.721	0.07288	0.05085	0.07288		171.58	0.20056	157.95	0.02308	0.04089	0.04089		170.98	0.40499	160.005	0.0777
171.48	0.09749	157.95	0.08858	0.05653	0.08858		171.18	0.25325	157.739	0.0737	0.05085	0.0737		171.48	0.23944	157.968	0.02308	0.04158	0.04158		170.88	0.43876	160.023	0.0777
171.38	0.08504	157.968	0.08967	0.05653	0.08967		171.08	0.2443	157.757	0.07454	0.05085	0.07454		171.38	0.28433	157.98	0.02308	0.04206	0.04206		170.78	0.58597	160.041	0.0777
171.28	0.11736	157.98	0.09042	0.05653	0.09042		170.98	0.32225	157.775	0.07541	0.05085	0.07541		171.28	0.32204	157.986	0.02308	0.0423	0.0423		170.68	0.57631	160.058	0.0777
171.18	0.17533	157.986	0.09079	0.05653	0.09079		170.88	0.33897	157.78	0.07567	0.05085	0.07567		171.18	0.38071	158.004	0.02308	0.04304	0.04304		170.58	0.59105	160.076	0.0777
171.08	0.14064	158.004	0.09195	0.05653	0.09195		170.78	0.37878	157.793	0.07632	0.05085	0.07632		171.08	0.41479	158.021	0.02308	0.0438	0.0438		170.48	0.6398	160.08	0.0777
170.98	0.14568	158.021	0.09313	0.05653	0.09313		170.68	0.42757	157.811	0.07724	0.05085	0.07724		170.98	0.45494	158.039	0.02308	0.04459	0.04459		170.38	0.74313	160.094	0.0777
170.88	0.20646	158.039	0.09435	0.05653	0.09435		170.58	0.4533	157.828	0.0782	0.05085	0.0782		170.88	0.49005	158.057	0.02308	0.04541	0.04541		170.28	0.80093	160.112	0.0777
170.78	0.16789	158.057	0.09561	0.05653	0.09561		170.48	0.47411	157.846	0.07919	0.05085	0.07919		170.78	0.54147	158.075	0.02308	0.04625	0.04625		170.18	0.83361	160.13	0.0777
170.68	0.18256	158.075	0.0969	0.05653	0.0969		170.38	0.51521	157.864	0.08021	0.05085	0.08021		170.68	0.56133	158.08	0.02308	0.0465	0.0465		170.08	0.82792	160.148	0.0777
170.58	0.18776	158.08	0.09727	0.05653	0.09727		170.28	0.56155	157.88	0.08115	0.05085	0.08115		170.58	0.63045	158.093	0.02308	0.04712	0.04712		169.98	0.87682	160.165	0.0777
170.48	0.25774	158.093	0.09822	0.05653	0.09822		170.18	0.5973	157.882	0.08125	0.05085	0.08125		170.48	0.69345	158.111	0.02308	0.04802	0.04802		169.88	0.90602	160.18	0.0777
170.38	0.22741	158.111	0.09958	0.05653	0.09958		170.08	0.59205	157.9	0.08233	0.05085	0.08233		170.38	0.72526	158.128	0.02308	0.04895	0.04895		169.78	0.97706	160.183	0.0777
170.28	0.23049	158.128	0.10098	0.05653	0.10098		169.98	0.59843	157.917	0.08345	0.05085	0.08345		170.28	0.75902	158.146	0.02308	0.0499	0.0499		169.68	1	160.201	0.0777
170.18	0.32652	158.146	0.10241	0.05653	0.10241		169.88	0.65544	157.935	0.08459	0.05085	0.08459		170.18	0.8274	158.164	0.02308	0.05089	0.05089		169.58	0.90671	160.219	0.0777
170.08	0.28821	158.164	0.10389	0.05653	0.10389		169.78	0.68014	157.953	0.08577	0.05085	0.08577		170.08	0.86514	158.18	0.02308	0.0518	0.0518		169.48	0.93264	160.237	0.0777
169.98	0.38273	158.18	0.10525	0.05653	0.10525		169.68	0.67916	157.971	0.08699	0.05085	0.08699		169.98	0.90547	158.182	0.02308	0.0519	0.0519		169.38	0.97861	160.254	0.0777
169.88	0.33845	158.182	0.1054	0.05653	0.1054		169.58	0.637	157.98	0.08762	0.05085	0.08762		169.88	0.9259	158.2	0.02308	0.05295	0.05295		169.28	0.87927	160.272	0.0777
169.78	0.33747	158.2	0.10695	0.05653	0.10695		169.48	0.66926	157.989	0.08824	0.05085	0.08824		169.78	0.95471	158.217	0.02308	0.05403	0.05403		169.18	0.90768	160.28	0.0777
169.68	0.32466	158.217	0.10854	0.05653	0.10854		169.38	0.70826	158.007	0.08952	0.05085	0.08952		169.68	0.97849	158.235	0.02308	0.05514	0.05514		169.08	0.94426	160.29	0.0777
169.58	0.41898	158.235	0.11018	0.05653	0.11018		169.28	0.70973	158.024	0.09085	0.05085	0.09085		169.58	0.97996	158.253	0.02308	0.05628	0.05628		168.98	0.92208	160.308	0.0777
169.48	0.3564	158.253	0.11185	0.05653	0.11185		169.18	0.65786	158.042	0.09221	0.05085	0.09221		169.48	0.98396	158.271	0.02308	0.05746	0.05746		168.88	0.97658	160.326	0.0777
169.38	0.39545	158.271	0.11357	0.05653	0.11357		169.08	0.66866	158.06	0.09361	0.05085	0.09361		169.38	1	158.28	0.02308	0.05808	0.05808		168.78	0.79593	160.344	0.0777
169.28	0.36229	158.28	0.11446	0.05653	0.11446		168.98	0.61644	158.078	0.09504	0.05085	0.09504		169.28	0.98235	158.289	0.02308	0.05868	0.05868		168.68	0.87733	160.361	0.0777
169.18	0.34241	158.289	0.11533	0.05653	0.11533		168.88	0.59057	158.08	0.09523	0.05085	0.09523		169.18	0.95122	158.307	0.02308	0.05993	0.05993		168.58	0.84356	160.379	0.0777
169.08	0.37708	158.307	0.11714	0.05653	0.11714		168.78	0.55679	158.096	0.09652	0.05085	0.09652		169.08	0.90374	158.324	0.02308	0.06121	0.06121		168.48	0.76607	160.38	0.0777
168.98	0.39046	158.324	0.11898	0.05653	0.11898		168.68	0.52696	158.113	0.09804	0.05085	0.09804		168.98	0.84467	158.342	0.02308	0.06253	0.06253		168.38	0.79351	160.397	0.0777
168.88	0.39633	158.342	0.12088	0.05653	0.12088		168.58	0.48587	158.131	0.09961	0.05085	0.09961		168.88	0.80956	158.36	0.02308	0.0639	0.0639		168.28	0.68322	160.415	0.0777
168.78	0.35546	158.36	0.12282	0.05653	0.12282		168.48	0.44678	158.149	0.10121	0.05085	0.10121		168.78	0.75748	158.378	0.02308	0.0653	0.0653		168.18	0.627	160.433	0.0777
168.68	0.33558	158.378	0.12481	0.05653	0.12481		168.38	0.40882	158.167	0.10286	0.05085	0.10286		168.68	0.65989	158.38	0.02308	0.06547	0.06547		168.08	0.59447	160.45	0.0777
168.58	0.29691	158.38	0.12506	0.05653	0.12506		168.28	0.38344	158.18	0.1041	0.05085	0.1041		168.58	0.56705	158.396	0.02308	0.06673	0.06673		167.98	0.54475	160.468	0.0777
168.48	0.31137	158.396	0.12684	0.05653	0.12684		168.18	0.3565	158.185	0.10455	0.05085	0.10455		168.48	0.50063	158.413	0.02308	0.06821	0.06821		167.88	0.50584	160.48	0.0777
168.38	0.26219	158.413	0.12893	0.05653	0.12893		168.08	0.30336	158.203	0.10629	0.05085	0.10629		168.38	0.42231	158.431	0.02308	0.06973	0.06973		167.78	0.49074	160.486	0.0777
168.28	0.18722	158.431	0.13106	0.05653	0.13106		167.98	0.24458	158.22	0.10807	0.05085	0.10807		168.28	0.35315	158.449	0.02308	0.0713	0.0713		167.68	0.42357	160.504	0.0777
168.18	0.25894	158.449	0.13324	0.05653	0.13324		167.88	0.21968	158.238	0.1099	0.05085	0.1099		168.18	0.3124	158.467	0.02308	0.0729	0.0729		167.58	0.42565	160.522	0.0777
168.08	0.20865	158.467	0.13547	0.05653	0.13547		167.78	0.1728	158.256	0.11178	0.05085	0.11178		168.08	0.25579	158.48	0.02308	0.07411	0.07411		167.48	0.33209	160.54	0.0777
167.98	0.15263	158.48	0.13715	0.05653	0.13715		167.68	0.14921	158.274	0.1137	0.05085	0.1137		167.98	0.19759	158.485	0.02308	0.07455	0.07455		167.38	0.31966	160.557	0.0777
167.88	0.1803	158.485	0.13776	0.05653	0.13776		167.58	0.19161	158.28	0.11438	0.05085	0.11438		167.88	0.16656	158.503	0.02308	0.07624	0.07624		167.28	0.29648	160.575	0.0777
167.78	0.12198	158.503	0.14009	0.05653	0.14009		167.48	0.11676	158.292	0.11568	0.05085	0.11568		167.78	0.12962	158.52	0.02308	0.07798	0.07798		167.18	0.25823	160.58	0.0777
167.68	0.12884	158.52	0.14248	0.05653	0.14248		167.38	0.12152	158.309	0.1177	0.05085	0.1177		167.68	0.11629	158.538	0.02308	0.07976	0.07976		167.08	0.21908	160.593	0.0777
167.58	0.11979	158.538	0.14492	0.05653	0.14492		167.28	0.09655	158.327	0.11978	0.05085	0.11978		167.58	0.09763	158.556	0.02308	0.08159	0.08159		166.98	0.16304	160.611	0.0777
167.48	0.10114	158.556	0.14742	0.05653	0.14742		167.18	0.08033	158.345	0.1219	0.05085	0.1219		167.48	0.05801	158.574	0.02308	0.08346	0.08346		166.88	0.31721	160.629	0.0777
167.38	0.0988	158.574	0.14997	0.05653	0.14997		167.08	0.06745	158.363	0.12408	0.05085	0.12408		167.38	0.06293	158.58	0.02308	0.08413	0.08413		166.78	0.2228	160.646	0.0777
167.28	0.13434	158.58	0.15087	0.05653	0.15087		166.98	0.06565	158.38	0.12623	0.05085	0.12623		167.28	0.06742	158.592	0.02308	0.08539	0.08539		166.68	0.16709	160.664	0.0777
167.18	0.05037	158.592	0.15257	0.05653	0.15257		166.88	0.04689	158.381	0.12632	0.05085	0.12632		167.18	0.0431	158.609	0.02308	0.08736	0.08736		166.58	0.29772	160.68	0.0777
167.08	0.07577	158.609	0.15523	0.05653	0.15523		166.78	0.05062	158.399	0.1286	0.05085	0.1286		167.08	0.0414	158.627	0.02308	0.08938	0.08938		166.48	0.17347	160.682	0.0777
166.98	0.12766	158.627	0.15795	0.05653	0.15795		166.68	0.08624	158.416	0.13094	0.05085	0.13094		166.98	0.01804	158.645	0.02308	0.09145	0.09145		166.38	0.12582	160.7	0.0777
166.88	0.05167	158.645	0.16072	0.05653	0.16072		166.58	0.06834	158.434	0.13334	0.05085	0.13334		166.88	0.03432	158.663	0.02308	0.09357	0.09357		166.28	0.22942	160.718	0.0777
166.78	0.09812	158.663	0.16355	0.05653	0.16355		166.48	0.03441	158.452	0.13579	0.05085	0.13579		166.78	0.01889	158.68	0.02308	0.09566	0.09566		166.18	0.16809	160.736	0.0777
166.68	0.08409	158.68	0.16632	0.05653	0.16632		166.38	0.06629	158.47	0.1383	0.05085	0.1383		166.68	0.03175	158.681	0.02308	0.09575	0.09575		166.08	0.08827	160.753	0.0777
166.58	0.08617	158.681	0.16644	0.05653	0.16644		166.28	0.02766	158.48	0.13977	0.05085	0.13977		166.58	0.03166	158.699	0.02308	0.09798	0.09798		165.98	0.10137	160.771	0.0777
166.48	0.07715	158.699	0.16939	0.05653	0.16939		166.18	0.06133	158.488	0.14087	0.05085	0.14087		166.48	0.02425	158.716	0.02308	0.10026	0.10026		165.88	0.08772	160.78	0.0777
166.38	0.09517	158.716	0.17239	0.05653	0.17239		166.08	0.06571	158.505	0.1435	0.05085	0.1435		166.38	0.01929	158.734	0.02308	0.10259	0.10259		165.78	0.11399	160.789	0.0777
166.28	0.05533	158.734	0.17546	0.05653	0.17546		165.98	0.10034	158.523	0.14619	0.05085	0.14619		166.28	0.01731	158.752	0.02308	0.10498	0.10498		165.68	0.11613	160.807	0.0777
166.18	0.06671	158.752	0.17858	0.05653	0.17858		165.88	0.05687	158.541	0.14893	0.05085	0.14893		166.18	0.02676	158.77	0.02308	0.10742	0.10742		165.58	0.19378	160.825	0.0777
166.08	0.05985	158.77	0.18177	0.05653	0.18177		165.78	0.07111	158.559	0.15174	0.05085	0.15174		166.08	0.04442	158.78	0.02308	0.10885	0.10885		165.48	0.22016	160.842	0.0777
165.98	0.03866	158.78	0.18362	0.05653	0.18362		165.68	0.06395	158.577	0.15461	0.05085	0.15461		165.98	0.05705	158.788	0.02308	0.10992	0.10992		165.38	0.10633	160.86	0.0777
165.88	0.1373	158.788	0.18502	0.05653	0.18502		165.58	0.03059	158.58	0.15515	0.05085	0.15515		165.88	0.06054	158.805	0.02308	0.11248	0.11248		165.28	0.13665	160.878	0.0777
165.78	0.08497	158.805	0.18833	0.05653	0.18833		165.48	0.08413	158.595	0.15754	0.05085	0.15754		165.78	0.03209	158.823	0.02308	0.11509	0.11509		165.18	0.14512	160.88	0.0777
165.68	0.00415	158.823	0.1917	0.05653	0.1917		165.38	0.0759	158.612	0.16054	0.05085	0.16054		165.68	0.03864	158.841	0.02308	0.11776	0.11776		165.08	0.27003	160.896	0.0777
165.58	0.12966	158.841	0.19513	0.05653	0.19513		165.28	0.02791	158.63	0.1636	0.05085	0.1636		165.58	0.05039	158.859	0.02308	0.12049	0.12049		164.98	0.17677	160.914	0.0777
165.48	0.12717	158.859	0.19863	0.05653	0.19863		165.18	0.05809	158.648	0.16672	0.05085	0.16672		165.48	0.07232	158.877	0.02308	0.12328	0.12328		164.88	0.17223	160.932	0.0777
165.38	0.0521	158.877	0.20219	0.05653	0.20219		165.08	0.07118	158.666	0.16991	0.05085	0.16991		165.38	0.05249	158.88	0.02308	0.1238	0.1238		164.78	0.27493	160.949	0.0777
165.28	0.11928	158.88	0.20286	0.05653	0.20286		164.98	0.10724	158.68	0.1725	0.05085	0.1725		165.28	0.05048	158.895	0.02308	0.12612	0.12612		164.68	0.24053	160.967	0.0777
165.18	0.16541	158.895	0.20582	0.05653	0.20582		164.88	0.13029	158.684	0.17316	0.05085	0.17316		165.18	0.09262	158.912	0.02308	0.12903	0.12903		164.58	0.18503	160.98	0.0777
165.08	0.11528	158.912	0.2095	0.05653	0.2095		164.78	0.09467	158.701	0.17648	0.05085	0.17648		165.08	0.08134	158.93	0.02308	0.132	0.132		164.48	0.14113	160.985	0.0777
164.98	0.07959	158.93	0.21326	0.05653	0.21326		164.68	0.14022	158.719	0.17986	0.05085	0.17986		164.98	0.04355	158.948	0.02308	0.13503	0.13503		164.38	0.16391	161.003	0.0777
164.88	0.16094	158.948	0.21707	0.05653	0.21707		164.58	0.12938	158.737	0.18332	0.05085	0.18332		164.88	0.04359	158.966	0.02308	0.13812	0.13812		164.28	0.19339	161.021	0.0777
164.78	0.16051	158.966	0.22095	0.05653	0.22095		164.48	0.17315	158.755	0.18684	0.05085	0.18684		164.78	0.05082	158.98	0.02308	0.14063	0.14063		164.18	0.22249	161.038	0.0777
164.68	0.19436	158.98	0.2241	0.05653	0.2241		164.38	0.16489	158.773	0.19043	0.05085	0.19043		164.68	0.07622	158.984	0.02308	0.14128	0.14128		164.08	0.18113	161.056	0.0777
164.58	0.24558	158.984	0.2249	0.05653	0.2249		164.28	0.21462	158.78	0.19192	0.05085	0.19192		164.58	0.10181	159.001	0.02308	0.14449	0.14449		163.98	0.12315	161.074	0.0777
164.48	0.21123	159.001	0.22891	0.05653	0.22891		164.18	0.19457	158.791	0.19409	0.05085	0.19409		164.48	0.0992	159.019	0.02308	0.14777	0.14777		163.88	0.21732	161.08	0.0777
164.38	0.19947	159.019	0.23299	0.05653	0.23299		164.08	0.18606	158.808	0.19782	0.05085	0.19782		164.38	0.10042	159.037	0.02308	0.15111	0.15111		163.78	0.18282	161.092	0.0777
164.28	0.16747	159.037	0.23713	0.05653	0.23713		163.98	0.1955	158.826	0.20161	0.05085	0.20161		164.28	0.11042	159.055	0.02308	0.15452	0.15452		163.68	0.1378	161.11	0.0777
164.18	0.16632	159.055	0.24134	0.05653	0.24134		163.88	0.22826	158.844	0.20548	0.05085	0.20548		164.18	0.11885	159.073	0.02308	0.15799	0.15799		163.58	0.14606	161.128	0.0777
164.08	0.23897	159.073	0.24561	0.05653	0.24561		163.78	0.24845	158.862	0.20942	0.05085	0.20942		164.08	0.13904	159.08	0.02308	0.15943	0.15943		163.48	0.20655	161.145	0.0777
163.98	0.27472	159.08	0.24738	0.05653	0.24738		163.68	0.25708	158.88	0.21343	0.05085	0.21343		163.98	0.16044	159.091	0.02308	0.16153	0.16153		163.38	0.19759	161.163	0.0777
163.88	0.25908	159.091	0.24995	0.05653	0.24995		163.58	0.2759	158.88	0.21352	0.05085	0.21352		163.88	0.17381	159.108	0.02308	0.16513	0.16513		163.28	0.14739	161.18	0.0777
163.78	0.27714	159.108	0.25436	0.05653	0.25436		163.48	0.3102	158.897	0.21751	0.05085	0.21751		163.78	0.19362	159.126	0.02308	0.16879	0.16879		163.18	0.20637	161.181	0.0777
163.68	0.36312	159.126	0.25883	0.05653	0.25883		163.38	0.361	158.915	0.22166	0.05085	0.22166		163.68	0.20554	159.144	0.02308	0.17252	0.17252		163.08	0.22552	161.199	0.0777
163.58	0.31561	159.144	0.26336	0.05653	0.26336		163.28	0.41088	158.933	0.22589	0.05085	0.22589		163.58	0.23256	159.162	0.02308	0.17632	0.17632		162.98	0.18107	161.217	0.0777
163.48	0.38044	159.162	0.26796	0.05653	0.26796		163.18	0.4274	158.951	0.23018	0.05085	0.23018		163.48	0.23509	159.18	0.02308	0.18018	0.18018		162.88	0.11156	161.234	0.0777
163.38	0.40505	159.18	0.27263	0.05653	0.27263		163.08	0.46371	158.969	0.23455	0.05085	0.23455		163.38	0.26236	159.18	0.02308	0.18027	0.18027		162.78	0.18948	161.252	0.0777
163.28	0.40124	159.18	0.27274	0.05653	0.27274		162.98	0.52748	158.98	0.23736	0.05085	0.23736		163.28	0.30153	159.197	0.02308	0.18411	0.18411		162.68	0.21248	161.27	0.0777
163.18	0.41226	159.197	0.27736	0.05653	0.27736		162.88	0.5181	158.987	0.23899	0.05085	0.23899		163.18	0.28261	159.215	0.02308	0.1881	0.1881		162.58	0.05289	161.28	0.0777
163.08	0.42253	159.215	0.28216	0.05653	0.28216		162.78	0.51543	159.004	0.24351	0.05085	0.24351		163.08	0.30865	159.233	0.02308	0.19216	0.19216		162.48	0.17662	161.288	0.0777
162.98	0.51051	159.233	0.28702	0.05653	0.28702		162.68	0.60243	159.022	0.24809	0.05085	0.24809		162.98	0.35	159.251	0.02308	0.19629	0.19629		162.38	0.19345	161.306	0.0777
162.88	0.55224	159.251	0.29195	0.05653	0.29195		162.58	0.63752	159.04	0.25275	0.05085	0.25275		162.88	0.40149	159.269	0.02308	0.20048	0.20048		162.28	0.1201	161.324	0.0777
162.78	0.60316	159.269	0.29694	0.05653	0.29694		162.48	0.62701	159.058	0.25748	0.05085	0.25748		162.78	0.43298	159.28	0.02308	0.20317	0.20317		162.18	0.17178	161.341	0.0777
162.68	0.63701	159.28	0.30014	0.05653	0.30014		162.38	0.7063	159.076	0.26229	0.05085	0.26229		162.68	0.46751	159.287	0.02308	0.20473	0.20473		162.08	0.1929	161.359	0.0777
162.58	0.62259	159.287	0.30199	0.05653	0.30199		162.28	0.73593	159.08	0.26349	0.05085	0.26349		162.58	0.4897	159.304	0.02308	0.20905	0.20905		161.98	0.10591	161.377	0.0777
162.48	0.63828	159.304	0.30711	0.05653	0.30711		162.18	0.72785	159.093	0.26717	0.05085	0.26717		162.48	0.52436	159.322	0.02308	0.21344	0.21344		161.88	0.18715	161.38	0.0777
162.38	0.72989	159.322	0.31229	0.05653	0.31229		162.08	0.85034	159.111	0.27211	0.05085	0.27211		162.38	0.58755	159.34	0.02308	0.21789	0.21789		161.78	0.10784	161.395	0.0777
162.28	0.6977	159.34	0.31753	0.05653	0.31753		161.98	0.83672	159.129	0.27714	0.05085	0.27714		162.28	0.60967	159.358	0.02308	0.22241	0.22241		161.68	0.15892	161.413	0.0777
162.18	0.75195	159.358	0.32284	0.05653	0.32284		161.88	0.90638	159.147	0.28223	0.05085	0.28223		162.18	0.65545	159.376	0.02308	0.22699	0.22699		161.58	0.15314	161.43	0.0777
162.08	0.77066	159.376	0.3282	0.05653	0.3282		161.78	0.93487	159.165	0.2874	0.05085	0.2874		162.08	0.67246	159.38	0.02308	0.22814	0.22814		161.48	0.14379	161.448	0.0777
161.98	0.85652	159.38	0.32954	0.05653	0.32954		161.68	0.89622	159.18	0.29189	0.05085	0.29189		161.98	0.68807	159.393	0.02308	0.23164	0.23164		161.38	0.18588	161.466	0.0777
161.88	0.90179	159.393	0.33363	0.05653	0.33363		161.58	0.98193	159.183	0.29263	0.05085	0.29263		161.88	0.72076	159.411	0.02308	0.23635	0.23635		161.28	0.15048	161.48	0.0777
161.78	0.88739	159.411	0.33911	0.05653	0.33911		161.48	0.95019	159.2	0.29794	0.05085	0.29794		161.78	0.78236	159.429	0.02308	0.24113	0.24113		161.18	0.08488	161.484	0.0777
161.68	0.91895	159.429	0.34466	0.05653	0.34466		161.38	0.94829	159.218	0.30332	0.05085	0.30332		161.68	0.79649	159.447	0.02308	0.24596	0.24596		161.08	0.10691	161.502	0.0777
161.58	0.94354	159.447	0.35026	0.05653	0.35026		161.28	0.94091	159.236	0.30877	0.05085	0.30877		161.58	0.78294	159.465	0.02308	0.25087	0.25087		160.98	0.08551	161.52	0.0777
161.48	1	159.465	0.35592	0.05653	0.35592		161.18	1	159.254	0.31429	0.05085	0.31429		161.48	0.78323	159.48	0.02308	0.25513	0.25513		160.88	0.20101	161.537	0.0777
161.38	0.9342	159.48	0.36083	0.05653	0.36083		161.08	0.96851	159.272	0.31988	0.05085	0.31988		161.38	0.8008	159.482	0.02308	0.25583	0.25583		160.78	0.17347	161.555	0.0777
161.28	0.94654	159.482	0.36164	0.05653	0.36164		160.98	0.90277	159.28	0.32255	0.05085	0.32255		161.28	0.8286	159.5	0.02308	0.26085	0.26085		160.68	0.17366	161.573	0.0777
161.18	0.99591	159.5	0.36742	0.05653	0.36742		160.88	0.90701	159.289	0.32554	0.05085	0.32554		161.18	0.79118	159.518	0.02308	0.26594	0.26594		160.58	0.17142	161.58	0.0777
161.08	0.90231	159.518	0.37324	0.05653	0.37324		160.78	0.90436	159.307	0.33127	0.05085	0.33127		161.08	0.75579	159.536	0.02308	0.27108	0.27108		160.48	0.09577	161.591	0.0777
160.98	0.84903	159.536	0.37913	0.05653	0.37913		160.68	0.81309	159.325	0.33707	0.05085	0.33707		160.98	0.73027	159.554	0.02308	0.27629	0.27629		160.38	0.21345	161.609	0.0777
160.88	0.78963	159.554	0.38506	0.05653	0.38506		160.58	0.83978	159.343	0.34293	0.05085	0.34293		160.88	0.69435	159.572	0.02308	0.28155	0.28155		160.28	0.17623	161.626	0.0777
160.78	0.9316	159.572	0.39105	0.05653	0.39105		160.48	0.78184	159.361	0.34886	0.05085	0.34886		160.78	0.68589	159.58	0.02308	0.28405	0.28405		160.18	0.17529	161.644	0.0777
160.68	0.816	159.58	0.39389	0.05653	0.39389		160.38	0.71922	159.379	0.35485	0.05085	0.35485		160.68	0.65386	159.589	0.02308	0.28687	0.28687		160.08	0.16055	161.662	0.0777
160.58	0.69884	159.589	0.39709	0.05653	0.39709		160.28	0.65692	159.38	0.35536	0.05085	0.35536		160.58	0.62762	159.607	0.02308	0.29225	0.29225		159.98	0.17408	161.68	0.0777
160.48	0.69086	159.607	0.40318	0.05653	0.40318		160.18	0.66699	159.396	0.36091	0.05085	0.36091		160.48	0.57864	159.625	0.02308	0.29768	0.29768		159.88	0.20092	161.68	0.0777
160.38	0.65833	159.625	0.40931	0.05653	0.40931		160.08	0.60124	159.414	0.36703	0.05085	0.36703		160.38	0.54575	159.643	0.02308	0.30317	0.30317		159.78	0.19151	161.698	0.0777
160.28	0.60798	159.643	0.4155	0.05653	0.4155		159.98	0.60282	159.432	0.37321	0.05085	0.37321		160.28	0.52393	159.661	0.02308	0.30871	0.30871		159.68	0.1243	161.716	0.0777
160.18	0.6302	159.661	0.42173	0.05653	0.42173		159.88	0.54706	159.45	0.37946	0.05085	0.37946		160.18	0.46965	159.679	0.02308	0.3143	0.3143		159.58	0.08696	161.733	0.0777
160.08	0.52168	159.679	0.428	0.05653	0.428		159.78	0.48494	159.468	0.38577	0.05085	0.38577		160.08	0.43604	159.68	0.02308	0.31478	0.31478		159.48	0.0978	161.751	0.0777
159.98	0.52711	159.68	0.42853	0.05653	0.42853		159.68	0.41817	159.48	0.39019	0.05085	0.39019		159.98	0.38282	159.696	0.02308	0.31995	0.31995		159.38	0.11577	161.769	0.0777
159.88	0.45825	159.696	0.43432	0.05653	0.43432		159.58	0.39558	159.485	0.39213	0.05085	0.39213		159.88	0.35485	159.714	0.02308	0.32564	0.32564		159.28	0.08427	161.78	0.0777
159.78	0.4254	159.714	0.44068	0.05653	0.44068		159.48	0.31091	159.503	0.39856	0.05085	0.39856		159.78	0.3174	159.732	0.02308	0.33139	0.33139		159.18	0.14603	161.787	0.0777
159.68	0.42078	159.732	0.44707	0.05653	0.44707		159.38	0.34217	159.521	0.40504	0.05085	0.40504		159.68	0.26777	159.75	0.02308	0.33718	0.33718		159.08	0.12376	161.805	0.0777
159.58	0.35192	159.75	0.45351	0.05653	0.45351		159.28	0.28049	159.539	0.41157	0.05085	0.41157		159.58	0.26136	159.768	0.02308	0.34301	0.34301		158.98	0.06312	161.822	0.0777
159.48	0.32929	159.768	0.45998	0.05653	0.45998		159.18	0.26392	159.557	0.41817	0.05085	0.41817		159.48	0.25747	159.78	0.02308	0.34711	0.34711		158.88	0.12591	161.84	0.0777
159.38	0.30057	159.78	0.46452	0.05653	0.46452		159.08	0.25007	159.574	0.42481	0.05085	0.42481		159.38	0.2333	159.785	0.02308	0.3489	0.3489		158.78	0.07601	161.858	0.0777
159.28	0.26505	159.785	0.46649	0.05653	0.46649		158.98	0.15851	159.58	0.42687	0.05085	0.42687		159.28	0.2017	159.803	0.02308	0.35482	0.35482		158.68	0.07226	161.876	0.0777
159.18	0.1991	159.803	0.47304	0.05653	0.47304		158.88	0.18549	159.592	0.4315	0.05085	0.4315		159.18	0.22324	159.821	0.02308	0.36079	0.36079		158.58	0.16349	161.88	0.0777
159.08	0.21224	159.821	0.47961	0.05653	0.47961		158.78	0.18982	159.61	0.43825	0.05085	0.43825		159.08	0.21635	159.839	0.02308	0.36679	0.36679		158.48	0.11329	161.894	0.0777
158.98	0.23522	159.839	0.48622	0.05653	0.48622		158.68	0.15232	159.628	0.44504	0.05085	0.44504		158.98	0.14858	159.857	0.02308	0.37284	0.37284		158.38	0.17726	161.912	0.0777
158.88	0.19571	159.857	0.49285	0.05653	0.49285		158.58	0.15568	159.646	0.45188	0.05085	0.45188		158.88	0.12996	159.874	0.02308	0.37892	0.37892		158.28	0.11299	161.929	0.0777
158.78	0.22255	159.874	0.49951	0.05653	0.49951		158.48	0.15944	159.664	0.45877	0.05085	0.45877		158.78	0.09381	159.88	0.02308	0.3808	0.3808		158.18	0.13299	161.947	0.0777
158.68	0.20184	159.88	0.50157	0.05653	0.50157		158.38	0.09592	159.68	0.46515	0.05085	0.46515		158.68	0.0906	159.892	0.02308	0.38503	0.38503		158.08	0.0702	161.965	0.0777
158.58	0.12272	159.892	0.50619	0.05653	0.50619		158.28	0.12646	159.681	0.4657	0.05085	0.4657		158.58	0.09382	159.91	0.02308	0.39118	0.39118		157.98	0.12267	161.98	0.0777
158.48	0.11767	159.91	0.5129	0.05653	0.5129		158.18	0.09265	159.699	0.47267	0.05085	0.47267		158.48	0.09816	159.928	0.02308	0.39736	0.39736		157.88	0.10237	161.983	0.0777
158.38	0.10121	159.928	0.51963	0.05653	0.51963		158.08	0.08295	159.717	0.47968	0.05085	0.47968		158.38	0.07673	159.946	0.02308	0.40357	0.40357		157.78	0.12312	162.001	0.0777
158.28	0.11569	159.946	0.52637	0.05653	0.52637		157.98	0.0457	159.735	0.48672	0.05085	0.48672		158.28	0.06369	159.964	0.02308	0.40981	0.40981		157.68	0.07341	162.018	0.0777
158.18	0.10546	159.964	0.53314	0.05653	0.53314		157.88	0.05604	159.753	0.49381	0.05085	0.49381		158.18	0.04926	159.98	0.02308	0.41557	0.41557		157.58	0.10739	162.036	0.0777
158.08	0.10467	159.98	0.53938	0.05653	0.53938		157.78	0.04882	159.77	0.50092	0.05085	0.50092		158.08	0.04771	159.981	0.02308	0.41607	0.41607		157.48	0.0905	162.054	0.0777
157.98	0.03914	159.981	0.53991	0.05653	0.53991		157.68	0.05241	159.78	0.50473	0.05085	0.50473		157.98	0.04868	159.999	0.02308	0.42235	0.42235		157.38	0.14897	162.072	0.0777
157.88	0.09504	159.999	0.5467	0.05653	0.5467		157.58	0.06504	159.788	0.50807	0.05085	0.50807		157.88	0.04777	160.017	0.02308	0.42866	0.42866		157.28	0.05132	162.08	0.0777
157.78	0.03247	160.08	0.57758	0.05653	0.57758		157.48	0.0177	159.806	0.51525	0.05085	0.51525		157.78	0.03388	160.035	0.02308	0.43498	0.43498		157.18	0	162.09	0.0777
157.68	0.07234	160.16	0.60799	0.05653	0.60799		157.38	0.02098	159.824	0.52245	0.05085	0.52245		157.68	0.0213	160.053	0.02308	0.44132	0.44132		157.08	0.12461	162.108	0.0777
157.58	0.03638	160.177	0.61478	0.05653	0.61478		157.28	0.04283	159.842	0.52969	0.05085	0.52969		157.58	0.01571	160.07	0.02308	0.44767	0.44767		156.98	0.10769	162.125	0.0777
157.48	0.04287	160.18	0.61577	0.05653	0.61577		157.18	0.03457	159.86	0.53694	0.05085	0.53694		157.48	0.0059	160.08	0.02308	0.45107	0.45107		156.88	0.03474	162.143	0.0777
157.38	0.01083	160.195	0.62156	0.05653	0.62156		157.08	0.01464	159.877	0.54421	0.05085	0.54421		157.38	0.01773	160.18	0.02308	0.4869	0.4869		156.78	0.05879	162.161	0.0777
		160.213	0.62831	0.05653	0.62831				159.88	0.54528	0.05085	0.54528				160.249	0.02308	0.51148	0.51148				162.179	0.0777
		160.231	0.63505	0.05653	0.63505				159.895	0.55151	0.05085	0.55151				160.266	0.02308	0.51783	0.51783				162.18	0.0777
		160.249	0.64177	0.05653	0.64177				159.98	0.58639	0.05085	0.58639				160.28	0.02308	0.52264	0.52264				162.197	0.0777
		160.266	0.64847	0.05653	0.64847				160.08	0.62763	0.05085	0.62763				160.284	0.02308	0.52417	0.52417				162.214	0.0777
		160.28	0.65353	0.05653	0.65353				160.109	0.63955	0.05085	0.63955				160.302	0.02308	0.53048	0.53048				162.232	0.0777
		160.284	0.65514	0.05653	0.65514				160.127	0.64685	0.05085	0.64685				160.32	0.02308	0.53678	0.53678				162.25	0.0777
		160.302	0.66178	0.05653	0.66178				160.145	0.65414	0.05085	0.65414				160.338	0.02308	0.54305	0.54305				162.268	0.0777
[truncated: 814 more rows]

[truncated: 44 more sheets: Figure 2f, Figure 3a, Figure 3b, Figure 3c, Figure 3d, Figure 4b, Figure 4c, Figure 4d, Figure 4e, Figure 4f, Figure 4g, Figure 4h, Figure S2, Figure S3a, Figure S3b, Figure S4, Figure S5, Figure S6a, Figure S6b, Figure S6c …]
